# Supplementary material for: catena-Poly[[[aqua­(propane-1,3-diamine-κ2 N,N′)copper(II)]-μ-fumarato-κ2 O:O′] monohydrate]
Source: Acta Crystallogr Sect E Struct Rep Online. 2008 Jan 9;64(Pt 2):m303–4. doi: 10.1107/S1600536808000160 (PMC2960309; doi:10.1107/S1600536808000160)
Supplement: Supplementary file 1 [file e-64-0m303-sup1.cif]

##############################################################################
###                                                                        ###
###        Electronic paper (Acta Crystallographica Section E)             ###
###                                                                        ###
##############################################################################
#                                                                            #
# This CIF contains the data in a paper accepted for publication in Acta     #
# Crystallographica Section E. It conforms to the requirements of Notes      #
# for Authors for Section E, and has been peer reviewed under the auspices   #
# of the IUCr Commission on Journals.                                        #
#                                                                            #
# Full details of the Crystallographic Information File format               #
# are given in the paper "The Crystallographic Information File (CIF):       #
# a New Standard Archive File for Crystallography" by S. R. Hall, F. H.      #
# Allen and I. D. Brown [Acta Cryst. (1991), A47, 655-685].                  #
#                                                                            #
# The current version of the core CIF dictionary is obtainable from          #
# ftp://ftp.iucr.org/pub/cif_core.dic. The current version number is 2.1.    #
#                                                                            #
# Software is freely available for graphical display of the structure(s) in  #
# this CIF.  For information consult the CIF home page http://www.iucr.org/  #
# cif/home.html                                                              #
#                                                                            #
##############################################################################
                                             
data_I
_audit_creation_method     SHELXL-97
_chemical_name_systematic
;
<i>catena</i>-Poly[[[aqua(propane-1,3-diamine-\k^2^N,N')copper(II)]-\m-
fumarato-\k^2^O:O'] monohydrate]
;
_chemical_name_common
;
;
_chemical_formula_moiety     'C7 H14 Cu1 N2 O5, H2 O1'
_chemical_formula_sum     'C7 H16 Cu1 N2 O6'
_chemical_formula_iupac     '[Cu (C4 H2 O4) (C3 H10 N2) (H2 O)], H2 O'
_chemical_formula_weight     286.76
_chemical_melting_point     ?
_symmetry_cell_setting     Orthorhombic
_symmetry_space_group_name_H-M     'P m c 21'
_symmetry_space_group_name_Hall     'P 2c -2'
loop_
    _symmetry_equiv_pos_as_xyz
    'x, y, z'
    '-x, -y, z+1/2'
    '-x, y, z'
    'x, -y, z+1/2'
_cell_length_a     14.993(3)
_cell_length_b     8.0948(17)
_cell_length_c     9.259(2)
_cell_angle_alpha     90.00
_cell_angle_beta     90.00
_cell_angle_gamma     90.00
_cell_volume     1123.7(4)
_cell_formula_units_Z     4
_cell_measurement_reflns_used     6311
_cell_measurement_theta_min     1.36
_cell_measurement_theta_max     25.00
_cell_measurement_temperature     293(2)
_exptl_crystal_description     Plate
_exptl_crystal_colour     blue
_exptl_crystal_size_max     0.30
_exptl_crystal_size_mid     0.20
_exptl_crystal_size_min     0.10
_exptl_crystal_density_diffrn     1.701
_exptl_crystal_density_meas     ?
_exptl_crystal_density_method     'not measured'
_exptl_crystal_F_000     596
_exptl_absorpt_coefficient_mu     1.959
_exptl_absorpt_correction_type     multi-scan
_exptl_absorpt_process_details     '(CrystalClear; Rigaku, 2000)'
_exptl_absorpt_correction_T_min     0.5429
_exptl_absorpt_correction_T_max     0.82
_exptl_special_details
;
;
_diffrn_ambient_temperature     293(2)
_diffrn_radiation_type     MoK\a
_diffrn_radiation_wavelength     0.71073
_diffrn_radiation_source     'fine-focus sealed tube'
_diffrn_radiation_monochromator     graphite
_diffrn_measurement_device_type     'Rigaku R-AXIS IIC image-plate system'
_diffrn_measurement_method     \f
_diffrn_detector_area_resol_mean     105
_diffrn_reflns_number     10226
_diffrn_reflns_av_R_equivalents     0.0543
_diffrn_reflns_av_sigmaI/netI     0.0546
_diffrn_reflns_theta_min     1.36
_diffrn_reflns_theta_max     32.96
_diffrn_reflns_theta_full     25.00
_diffrn_measured_fraction_theta_max     0.838
_diffrn_measured_fraction_theta_full     0.978
_diffrn_reflns_limit_h_min     -20
_diffrn_reflns_limit_h_max     20
_diffrn_reflns_limit_k_min     -11
_diffrn_reflns_limit_k_max     11
_diffrn_reflns_limit_l_min     -12
_diffrn_reflns_limit_l_max     11
_diffrn_standards_number     0
_diffrn_standards_interval_count     .
_diffrn_standards_interval_time     .
_diffrn_standards_decay_%     ?
_refine_special_details
;
 Refinement of F^2^ against ALL reflections.  The weighted R-factor wR and
 goodness of fit S are based on F^2^, conventional R-factors R are based
 on F, with F set to zero for negative F^2^. The threshold expression of
 F^2^ > 2sigma(F^2^) is used only for calculating R-factors(gt) etc. and is
 not relevant to the choice of reflections for refinement.  R-factors based
 on F^2^ are statistically about twice as large as those based on F, and R-
 factors based on ALL data will be even larger.
;
_reflns_number_total     3345
_reflns_number_gt     2913
_reflns_threshold_expression     I>2\s(I)
_refine_ls_structure_factor_coef     Fsqd
_refine_ls_matrix_type     full
_refine_ls_R_factor_all     0.0495
_refine_ls_R_factor_gt     0.0408
_refine_ls_wR_factor_gt     0.0939
_refine_ls_wR_factor_ref     0.0962
_refine_ls_goodness_of_fit_ref     1.139
_refine_ls_restrained_S_all     1.139
_refine_ls_number_reflns     3345
_refine_ls_number_parameters     154
_refine_ls_number_restraints     1
_refine_ls_hydrogen_treatment     constr
_refine_ls_weighting_scheme     calc
_refine_ls_weighting_details
;
calc w=1/[\s^2^(Fo^2^)+(0.044P)^2^] where P=(Fo^2^+2Fc^2^)/3
;
_atom_sites_solution_hydrogens     geom
_atom_sites_solution_primary     direct
_atom_sites_solution_secondary     difmap
_refine_ls_shift/su_max     0.001
_refine_ls_shift/su_mean     0.000
_refine_diff_density_max     0.474
_refine_diff_density_min     -0.821
_refine_ls_extinction_method     none
_refine_ls_extinction_coef     ?
_refine_ls_abs_structure_details     'Flack (1983), 1415 Friedel pairs'
_refine_ls_abs_structure_Flack     0.011(18)
loop_
    _atom_type_symbol
    _atom_type_description
    _atom_type_scat_dispersion_real
    _atom_type_scat_dispersion_imag
    _atom_type_scat_source
    'C' 'C' 0.0033 0.0016
                         'International Tables Vol C Tables 4.2.6.8 and 6.1.1.4'
    'H' 'H' 0.0000 0.0000
                         'International Tables Vol C Tables 4.2.6.8 and 6.1.1.4'
    'Cu' 'Cu' 0.3201 1.2651
                         'International Tables Vol C Tables 4.2.6.8 and 6.1.1.4'
    'N' 'N' 0.0061 0.0033
                         'International Tables Vol C Tables 4.2.6.8 and 6.1.1.4'
    'O' 'O' 0.0106 0.0060
                         'International Tables Vol C Tables 4.2.6.8 and 6.1.1.4'
_computing_data_collection     'CrystalClear (Rigaku, 2000)'
_computing_cell_refinement     'CrystalClear (Rigaku, 2000)'
_computing_data_reduction     'CrystalClear (Rigaku, 2000)'
_computing_structure_solution     'SHELXS97 (Sheldrick, 2008)'
_computing_structure_refinement     'SHELXL97 (Sheldrick, 2008)'
_computing_molecular_graphics     'ORTEP-3 for Windows (Farrugia, 1997)'
_computing_publication_material     'SHELXL97 (Sheldrick, 2008)'
loop_
    _atom_site_type_symbol
    _atom_site_label
    _atom_site_fract_x
    _atom_site_fract_y
    _atom_site_fract_z
    _atom_site_U_iso_or_equiv
    _atom_site_adp_type
    _atom_site_calc_flag
    _atom_site_refinement_flags
    _atom_site_occupancy
    _atom_site_disorder_assembly
    _atom_site_disorder_group
    Cu Cu1 0.5000 0.54986(6) 0.72824(5) 0.02037(11) Uani d S 1 . .
    Cu Cu2 0.0000 -0.01107(9) 0.46996(5) 0.02080(12) Uani d S 1 . .
    O O1 0.40374(16) 0.3988(3) 0.6507(2) 0.0289(5) Uani d . 1 . .
    O O1' 0.09578(17) 0.1419(3) 0.5436(3) 0.0286(5) Uani d . 1 . .
    O O2 0.34823(19) 0.3174(4) 0.8619(3) 0.0505(8) Uani d . 1 . .
    O O2' 0.1459(2) 0.2442(4) 0.3340(3) 0.0484(8) Uani d . 1 . .
    O O3 0.5000 0.6785(5) 0.5214(4) 0.0381(9) Uani d S 1 . .
    H H3 0.5511 0.6699 0.4823 0.057 Uiso d R 1 . .
    O O3' 0.0000 -0.1382(5) 0.6885(3) 0.0342(8) Uani d S 1 . .
    H H3' -0.0533 -0.1602 0.7130 0.051 Uiso d R 1 . .
    N N1 0.4044(2) 0.6854(4) 0.8260(3) 0.0299(6) Uani d . 1 . .
    H H1A 0.3986 0.6477 0.9170 0.036 Uiso d R 1 . .
    H H1B 0.3525 0.6652 0.7804 0.036 Uiso d R 1 . .
    N N1' 0.0947(2) -0.1553(4) 0.3820(3) 0.0279(6) Uani d . 1 . .
    H H1'A 0.1472 -0.1269 0.4218 0.034 Uiso d R 1 . .
    H H1'B 0.0979 -0.1306 0.2874 0.034 Uiso d R 1 . .
    C C1 0.4162(3) 0.8666(5) 0.8328(5) 0.0461(10) Uani d . 1 . .
    H H1C 0.3653 0.9154 0.8814 0.055 Uiso calc R 1 . .
    H H1D 0.4184 0.9108 0.7355 0.055 Uiso calc R 1 . .
    C C1' 0.0848(3) -0.3360(4) 0.3952(4) 0.0359(8) Uani d . 1 . .
    H H1'C 0.0838 -0.3662 0.4965 0.043 Uiso calc R 1 . .
    H H1'D 0.1357 -0.3898 0.3507 0.043 Uiso calc R 1 . .
    C C2 0.5000 0.9135(7) 0.9117(7) 0.0498(14) Uani d S 1 . .
    H H2A 0.5000 0.8602 1.0056 0.060 Uiso calc SR 1 . .
    H H2B 0.5000 1.0320 0.9276 0.060 Uiso calc SR 1 . .
    C C2' 0.0000 -0.3955(6) 0.3235(6) 0.0402(12) Uani d S 1 . .
    H H2'A 0.0000 -0.5153 0.3231 0.048 Uiso calc SR 1 . .
    H H2'B 0.0000 -0.3588 0.2238 0.048 Uiso calc SR 1 . .
    C C3 0.34705(18) 0.3246(4) 0.7272(4) 0.0272(5) Uani d . 1 . .
    C C3' 0.1494(2) 0.2248(4) 0.4675(4) 0.0264(6) Uani d . 1 . .
    C C4 0.2697(2) 0.2419(4) 0.6537(3) 0.0275(6) Uani d . 1 . .
    H H4 0.2515 0.1388 0.6869 0.033 Uiso calc R 1 . .
    C C4' 0.2259(2) 0.3090(4) 0.5432(3) 0.0261(6) Uani d . 1 . .
    H H4' 0.2434 0.4129 0.5112 0.031 Uiso calc R 1 . .
    O O4 0.2556(3) 0.1667(5) 0.0869(5) 0.0787(12) Uani d . 1 . .
    H H4A 0.2359 0.2358 0.1510 0.118 Uiso d R 1 . .
    H H4B 0.2686 0.2327 0.0168 0.118 Uiso d R 1 . .
loop_
    _atom_site_aniso_label
    _atom_site_aniso_U_11
    _atom_site_aniso_U_22
    _atom_site_aniso_U_33
    _atom_site_aniso_U_12
    _atom_site_aniso_U_13
    _atom_site_aniso_U_23
    Cu1 0.0162(2) 0.0256(3) 0.0193(2) 0.000 0.000 -0.0011(2)
    Cu2 0.0144(2) 0.0250(3) 0.0230(2) 0.000 0.000 -0.00166(16)
    O1 0.0209(12) 0.0378(13) 0.0279(12) -0.0114(9) 0.0002(8) -0.0035(9)
    O1' 0.0187(13) 0.0361(13) 0.0309(12) -0.0071(10) 0.0010(9) -0.0060(10)
    O2 0.0413(17) 0.085(2) 0.0248(12) -0.0221(15) -0.0051(11) 0.0059(13)
    O2' 0.0428(16) 0.076(2) 0.0268(12) -0.0199(15) -0.0077(11) 0.0016(11)
    O3 0.0268(19) 0.059(2) 0.0288(17) 0.000 0.000 0.0176(15)
    O3' 0.0233(17) 0.052(2) 0.0278(17) 0.000 0.000 0.0130(12)
    N1 0.0258(16) 0.0330(16) 0.0309(14) 0.0067(11) 0.0060(11) -0.0027(10)
    N1' 0.0240(16) 0.0295(16) 0.0303(15) 0.0048(12) 0.0025(11) 0.0001(11)
    C1 0.046(2) 0.030(2) 0.062(3) 0.0113(16) 0.0114(19) 0.0031(16)
    C1' 0.0327(18) 0.0295(18) 0.045(2) 0.0088(14) 0.0022(14) 0.0057(14)
    C2 0.059(4) 0.030(3) 0.059(4) 0.000 0.000 -0.010(2)
    C2' 0.047(3) 0.024(3) 0.050(3) 0.000 0.000 -0.007(2)
    C3 0.0199(13) 0.0347(15) 0.0270(13) -0.0054(9) -0.0014(15) 0.0028(16)
    C3' 0.0155(14) 0.0348(16) 0.0289(14) -0.0039(11) -0.0022(12) -0.0027(12)
    C4 0.0219(16) 0.0346(17) 0.0260(15) -0.0089(12) 0.0026(11) -0.0019(11)
    C4' 0.0194(15) 0.0294(16) 0.0296(15) -0.0046(12) -0.0011(11) -0.0036(11)
    O4 0.063(2) 0.099(3) 0.074(2) -0.004(2) 0.0086(16) 0.037(2)
_geom_special_details
;
 All esds (except the esd in the dihedral angle between two l.s. planes)
 are estimated using the full covariance matrix.  The cell esds are taken
 into account individually in the estimation of esds in distances, angles
 and torsion angles; correlations between esds in cell parameters are only
 used when they are defined by crystal symmetry.  An approximate (isotropic)
 treatment of cell esds is used for estimating esds involving l.s. planes.
;
loop_
    _geom_bond_atom_site_label_1
    _geom_bond_atom_site_label_2
    _geom_bond_site_symmetry_2
    _geom_bond_distance
    _geom_bond_publ_flag
    Cu1 N1 3_655 2.019(3) no
    Cu1 N1 . 2.019(3) yes
    Cu1 O1 . 2.024(2) yes
    Cu1 O1 3_655 2.024(2) no
    Cu1 O3 . 2.180(3) yes
    Cu2 N1' 3 2.010(3) no
    Cu2 N1' . 2.010(3) yes
    Cu2 O1' . 2.015(3) yes
    Cu2 O1' 3 2.015(3) no
    Cu2 O3' . 2.270(3) yes
    O1 C3 . 1.259(4) ?
    O1' C3' . 1.262(4) no
    O2 C3 . 1.249(5) ?
    O2' C3' . 1.247(4) ?
    O3 H3 . 0.85 no
    O3' H3' . 0.85 no
    N1 C1 . 1.479(5) ?
    N1 H1A . 0.90 no
    N1 H1B . 0.90 no
    N1' C1' . 1.475(5) ?
    N1' H1'A . 0.90 no
    N1' H1'B . 0.90 no
    C1 C2 . 1.502(6) ?
    C1 H1C . 0.97 no
    C1 H1D . 0.97 no
    C1' C2' . 1.513(5) ?
    C1' H1'C . 0.97 no
    C1' H1'D . 0.97 no
    C2 C1 3_655 1.502(6) no
    C2 H2A . 0.97 no
    C2 H2B . 0.97 no
    C2' C1' 3 1.513(5) no
    C2' H2'A . 0.97 no
    C2' H2'B . 0.97 no
    C3 C4 . 1.502(4) ?
    C3' C4' . 1.507(4) ?
    C4 C4' . 1.331(4) ?
    C4 H4 . 0.93 no
    C4' H4' . 0.93 no
    O4 H4A . 0.86 no
    O4 H4B . 0.86 no
loop_
    _geom_angle_atom_site_label_1
    _geom_angle_atom_site_label_2
    _geom_angle_atom_site_label_3
    _geom_angle_site_symmetry_1
    _geom_angle_site_symmetry_3
    _geom_angle
    _geom_angle_publ_flag
    N1 Cu1 N1 3_655 . 90.42(18) yes
    N1 Cu1 O1 3_655 . 173.62(11) ?
    N1 Cu1 O1 . . 88.93(11) yes
    N1 Cu1 O1 3_655 3_655 88.93(11) no
    N1 Cu1 O1 . 3_655 173.62(11) yes
    O1 Cu1 O1 . 3_655 91.00(14) yes
    N1 Cu1 O3 3_655 . 97.70(12) no
    N1 Cu1 O3 . . 97.70(11) yes
    O1 Cu1 O3 . . 88.68(10) yes
    O1 Cu1 O3 3_655 . 88.68(10) no
    N1' Cu2 N1' 3 . 89.83(19) yes
    N1' Cu2 O1' 3 . 175.68(13) ?
    N1' Cu2 O1' . . 89.47(10) yes
    N1' Cu2 O1' 3 3 89.47(10) no
    N1' Cu2 O1' . 3 175.68(13) yes
    O1' Cu2 O1' . 3 90.90(15) yes
    N1' Cu2 O3' 3 . 95.62(11) ?
    N1' Cu2 O3' . . 95.62(11) yes
    O1' Cu2 O3' . . 88.69(10) yes
    O1' Cu2 O3' 3 . 88.69(10) no
    C3 O1 Cu1 . . 124.7(2) no
    C3' O1' Cu2 . . 126.3(2) no
    Cu1 O3 H3 . . 109.6 no
    Cu2 O3' H3' . . 109.5 no
    C1 N1 Cu1 . . 118.3(2) ?
    C1 N1 H1A . . 107.9 no
    Cu1 N1 H1A . . 107.7 no
    C1 N1 H1B . . 107.7 no
    Cu1 N1 H1B . . 107.7 no
    H1A N1 H1B . . 107.1 no
    C1' N1' Cu2 . . 118.1(2) ?
    C1' N1' H1'A . . 107.9 no
    Cu2 N1' H1'A . . 107.7 no
    C1' N1' H1'B . . 107.8 no
    Cu2 N1' H1'B . . 107.6 no
    H1'A N1' H1'B . . 107.2 no
    N1 C1 C2 . . 111.8(4) no
    N1 C1 H1C . . 109.3 no
    C2 C1 H1C . . 109.3 no
    N1 C1 H1D . . 109.3 no
    C2 C1 H1D . . 109.3 no
    H1C C1 H1D . . 107.9 no
    N1' C1' C2' . . 111.3(3) no
    N1' C1' H1'C . . 109.4 no
    C2' C1' H1'C . . 109.4 no
    N1' C1' H1'D . . 109.4 no
    C2' C1' H1'D . . 109.4 no
    H1'C C1' H1'D . . 108.0 no
    C1 C2 C1 . 3_655 113.6(5) no
    C1 C2 H2A . . 108.9 no
    C1 C2 H2A 3_655 . 108.9 no
    C1 C2 H2B . . 108.9 no
    C1 C2 H2B 3_655 . 108.9 no
    H2A C2 H2B . . 107.7 no
    C1' C2' C1' . 3 114.4(5) no
    C1' C2' H2'A . . 108.7 no
    C1' C2' H2'A 3 . 108.7 no
    C1' C2' H2'B . . 108.7 no
    C1' C2' H2'B 3 . 108.7 no
    H2'A C2' H2'B . . 107.6 no
    O2 C3 O1 . . 125.1(3) ?
    O2 C3 C4 . . 116.3(3) ?
    O1 C3 C4 . . 118.6(3) ?
    O2' C3' O1' . . 126.4(3) ?
    O2' C3' C4' . . 115.9(3) ?
    O1' C3' C4' . . 117.7(3) ?
    C4' C4 C3 . . 123.2(3) no
    C4' C4 H4 . . 118.4 no
    C3 C4 H4 . . 118.4 no
    C4 C4' C3' . . 123.3(3) no
    C4 C4' H4' . . 118.4 no
    C3' C4' H4' . . 118.4 no
    H4A O4 H4B . . 101.0 no
loop_
    _geom_torsion_atom_site_label_1
    _geom_torsion_atom_site_label_2
    _geom_torsion_atom_site_label_3
    _geom_torsion_atom_site_label_4
    _geom_torsion_site_symmetry_1
    _geom_torsion_site_symmetry_2
    _geom_torsion_site_symmetry_3
    _geom_torsion_site_symmetry_4
    _geom_torsion
    _geom_torsion_publ_flag
    N1 Cu1 O1 C3 . . . . -55.8(3) no
    O1 Cu1 O1 C3 3_655 . . . 117.8(2) no
    O3 Cu1 O1 C3 . . . . -153.5(3) no
    N1' Cu2 O1' C3' . . . . 63.3(3) no
    O1' Cu2 O1' C3' 3 . . . -112.3(3) no
    O3' Cu2 O1' C3' . . . . 159.0(3) no
    N1 Cu1 N1 C1 3_655 . . . 42.8(3) no
    O1 Cu1 N1 C1 . . . . -143.6(3) no
    O3 Cu1 N1 C1 . . . . -55.1(3) no
    N1' Cu2 N1' C1' 3 . . . -46.1(3) no
    O1' Cu2 N1' C1' . . . . 138.2(2) no
    O3' Cu2 N1' C1' . . . . 49.5(3) no
    Cu1 N1 C1 C2 . . . . -59.6(4) no
    Cu2 N1' C1' C2' . . . . 60.7(4) no
    N1 C1 C2 C1 . . . 3_655 67.9(6) no
    N1' C1' C2' C1' . . . 3 -66.0(6) no
    Cu1 O1 C3 O2 . . . . -9.0(5) no
    Cu1 O1 C3 C4 . . . . 169.0(2) no
    Cu2 O1' C3' O2' . . . . 9.9(5) no
    Cu2 O1' C3' C4' . . . . -169.8(2) no
    O2 C3 C4 C4' . . . . 137.3(3) no
    O1 C3 C4 C4' . . . . -40.9(4) no
    C3 C4 C4' C3' . . . . 178.8(3) no
    O2' C3' C4' C4 . . . . -142.2(3) no
    O1' C3' C4' C4 . . . . 37.5(5) no
loop_
    _geom_hbond_atom_site_label_D
    _geom_hbond_atom_site_label_H
    _geom_hbond_atom_site_label_A
    _geom_hbond_site_symmetry_A
    _geom_hbond_distance_DH
    _geom_hbond_distance_HA
    _geom_hbond_distance_DA
    _geom_hbond_angle_DHA
    O4 H4A O2' . 0.87 2.17 2.887(5) 140
    O3 H3 O2 2_664 0.85 1.88 2.713(3) 166
    O3' H3' O2' 2 0.85 1.91 2.708(3) 156
    N1 H1A O1 4_565 0.90 2.20 3.083(4) 167
    N1' H1'A O4 4 0.90 2.25 3.071(5) 151
    N1' H1'B O1' 4_554 0.90 2.26 3.135(3) 164
    O4 H4B O2 1_554 0.86 1.99 2.785(4) 153
data_global
_journal_date_recd_electronic     2007-12-13
_journal_date_accepted     2008-01-02
_journal_name_full     'Acta Crystallographica, Section E'
_journal_year     2008
_journal_volume     64
_journal_issue      2
_journal_page_first     m303
_journal_page_last     m304
_journal_paper_category     QM
_journal_coeditor_code     CI2545
_publ_contact_author_name     'Mohammed Bakir'
_publ_contact_author_address
;
Department of Chemistry
The University of the West Indies - Mona Campus
Kingston 7, JAMAICA, W.I.
;
_publ_contact_author_email     mohammed.bakir@uwimona.edu.jm
_publ_contact_author_fax     '1- (876) - 977 - 1835'
_publ_contact_author_phone     '1-(876) - 935 - 8164'
_publ_section_title
;\
<i>catena</i>-Poly[[[aqua(propane-1,3-diamine-\k^2^<i>N</i>,<i>N</i>')\
copper(II)]-\m- fumarato-\k^2^<i>O</i>:<i>O</i>'] monohydrate]
;
loop_
    _publ_author_name
    _publ_author_footnote
    _publ_author_address
    'Padmanabhan, M.' .
;
School of Chemical Sciences
Mahatma Gandhi University
Kottayam 686 560
Kerala, India
;
    'Joseph, James C.' .
;
School of Chemical Sciences
Mahatma Gandhi University
Kottayam 686 560
Kerala, India
;
    'Olsson, Susanne' .
;
Department of Chemistry
G\"oteborg University
SE-41296 G\"oteborg
Sweden
;
    'Bakir, Mohammed' .
;
Department of Chemistry
The University of the West Indies -- Mona Campus
Kingston 7, Jamaica
;
