# Supplementary material for: catena-Poly[[[aqua­(propane-1,3-diamine-κ2 N,N′)copper(II)]-μ-fumarato-κ2 O:O′] monohydrate]
Source: Acta Crystallogr Sect E Struct Rep Online. 2008 Jan 9;64(Pt 2):m303–4. doi: 10.1107/S1600536808000160 (PMC2960309; doi:10.1107/S1600536808000160)
Supplement: Supplementary file 2 [file e-64-0m303-Isup2.hkl]

# 
# h,k,l, Fc-squared, Fo-squared, sigma(Fo-squared) and status flag 
# 
data_I
_shelx_title '  CI2545  S.G: Pmc21' 
_shelx_refln_list_code          4 
_shelx_F_calc_maximum      143.50 
_exptl_crystal_F_000       596.00 
_reflns_d_resolution_high  0.6531 
 
loop_ 
 _symmetry_equiv_pos_as_xyz 
 'x, y, z' 
 '-x, -y, z+1/2' 
 '-x, y, z' 
 'x, -y, z+1/2' 
 
_cell_length_a    14.9930 
_cell_length_b     8.0948 
_cell_length_c     9.2590 
_cell_angle_alpha  90.000 
_cell_angle_beta   90.000 
_cell_angle_gamma  90.000 
 
_shelx_F_squared_multiplier     1.000 
 
loop_ 
 _refln_index_h 
 _refln_index_k 
 _refln_index_l 
 _refln_F_squared_calc 
 _refln_F_squared_meas 
 _refln_F_squared_sigma 
 _refln_observed_status 
   6   0 -12      163.40      166.29     11.83 o 
   7   0 -12       24.90       25.62      4.57 o 
   8   0 -12      278.95      226.25     44.59 o 
   5   1 -12      205.95      201.76     11.34 o 
   6   1 -12        8.42       19.79     12.47 o 
   7   1 -12      269.92      244.88     13.60 o 
   8   1 -12       36.41       41.75     13.71 o 
   9   1 -12      273.65      104.65     22.76 o 
   3   2 -12       31.77       30.48      3.38 o 
   4   2 -12      306.21      303.81     16.27 o 
   5   2 -12       35.05       43.67      5.12 o 
   6   2 -12      316.84      299.74     20.10 o 
   7   2 -12      126.49      123.20     32.80 o 
   8   2 -12      248.82      206.88     19.32 o 
   9   2 -12        1.70        7.52     36.40 o 
   1   3 -12      187.65      160.67      9.21 o 
   2   3 -12        1.34        6.70      8.96 o 
   3   3 -12      330.58      349.58     19.67 o 
   4   3 -12      113.61      109.92     13.41 o 
   5   3 -12      343.23      254.68     67.20 o 
   6   3 -12       89.29       80.73     15.03 o 
   7   3 -12      177.85      152.63     16.35 o 
   8   3 -12       28.45       28.92     10.91 o 
   0   4 -12       79.09       65.27      8.72 o 
   1   4 -12       14.01       11.82      4.50 o 
   2   4 -12       94.97       46.73     16.98 o 
   3   4 -12       38.38       23.31      9.19 o 
   4   4 -12      238.30      238.25     19.40 o 
   5   4 -12      111.93       85.87     20.17 o 
   6   4 -12      176.60      159.38     31.18 o 
   7   4 -12       59.76       40.66     23.75 o 
   3   5 -12       33.69      -22.78     22.78 o 
   3   1 -11       13.31        8.11      2.85 o 
   4   1 -11       37.95       37.08      6.98 o 
   5   1 -11        5.08        9.46      4.60 o 
   6   1 -11       61.31       57.46     11.50 o 
   7   1 -11        8.05        3.33     10.50 o 
   8   1 -11        9.31        4.19     10.15 o 
   9   1 -11       94.75       92.34     13.88 o 
  10   1 -11       10.95       20.87      9.68 o 
  11   1 -11       30.07       47.43     14.81 o 
  12   1 -11        3.05       -5.04     20.73 o 
  14   1 -11        3.03        6.84     27.37 o 
   1   2 -11       36.08       33.35      8.75 o 
   2   2 -11       77.60       85.84      7.76 o 
   3   2 -11       43.00       31.38      6.05 o 
   4   2 -11       21.82       29.31      8.21 o 
   5   2 -11       98.03      112.07     14.63 o 
   6   2 -11       46.29       31.20      4.12 o 
   7   2 -11       24.47       27.02      7.59 o 
   8   2 -11       56.61       56.96     10.87 o 
   9   2 -11       36.93       28.86     13.51 o 
  10   2 -11       62.73       76.57     24.58 o 
  11   2 -11        6.50        1.92      9.41 o 
  12   2 -11       41.46       26.27     20.11 o 
  14   2 -11        6.78       15.44     25.42 o 
   0   3 -11       80.39       72.73     19.96 o 
   1   3 -11       86.78       90.22      6.09 o 
   2   3 -11       50.26       55.17      4.98 o 
   3   3 -11      125.05       85.00     12.23 o 
   4   3 -11      237.41      211.71      7.39 o 
   5   3 -11      117.73       92.50     20.40 o 
   6   3 -11      101.37       94.51      6.56 o 
   7   3 -11       84.26       78.07      5.23 o 
   8   3 -11       83.71       83.51      7.43 o 
   9   3 -11       53.02       50.39      6.80 o 
  10   3 -11       24.26       36.91     11.23 o 
  11   3 -11       85.89       82.96     25.99 o 
   0   4 -11       62.81       72.56     12.27 o 
   1   4 -11       98.12       89.39      8.54 o 
   2   4 -11       40.81       34.07      6.51 o 
   3   4 -11      200.50      184.85      9.69 o 
   4   4 -11      138.96      125.14      8.05 o 
   5   4 -11      206.12      180.31     21.86 o 
   6   4 -11       75.71       69.57      6.60 o 
   7   4 -11      254.86      231.00     13.65 o 
   8   4 -11       42.40       37.32      7.82 o 
   9   4 -11       39.74       29.16     14.26 o 
  10   4 -11       26.29       22.87     26.67 o 
  11   4 -11       80.18       69.69     15.11 o 
  12   4 -11       25.69       22.25     19.58 o 
   0   5 -11      242.63      235.53     19.31 o 
   1   5 -11       34.01       26.78      8.22 o 
   2   5 -11      203.52      186.86     12.27 o 
   3   5 -11       82.33       49.03      9.05 o 
   4   5 -11      165.82      145.79     10.86 o 
   5   5 -11      137.05      115.79     13.14 o 
   6   5 -11      217.37      171.93     17.50 o 
   7   5 -11      113.87       93.03     12.70 o 
   9   5 -11       23.29       24.03     18.22 o 
  10   5 -11      120.03       87.37     27.65 o 
   0   6 -11       53.52       31.28     11.27 o 
   1   6 -11      206.04      171.40     17.29 o 
   2   6 -11       89.20       84.27     11.75 o 
   3   6 -11      107.77      101.66     15.55 o 
   4   6 -11       56.75       55.99     22.30 o 
   7   6 -11       44.72       52.72     33.07 o 
   0   7 -11      124.52      110.29     18.27 o 
   1   7 -11       50.08       35.37     14.82 o 
   2   7 -11      105.94       83.34     19.64 o 
   3   7 -11       40.95       30.64     18.55 o 
   5   7 -11       27.15       20.35     21.23 o 
   4   0 -10        3.17        8.57      4.94 o 
   5   0 -10      618.52      704.12     69.90 o 
   6   0 -10       17.82       25.57      8.30 o 
   7   0 -10      790.93      883.09     45.46 o 
   8   0 -10       98.33       88.55     19.96 o 
   9   0 -10      754.58      666.41     44.17 o 
  10   0 -10       29.13       23.97     23.18 o 
  11   0 -10      895.83      975.08     70.66 o 
  12   0 -10       44.61       75.13     29.01 o 
  13   0 -10      476.79      383.10     43.75 o 
   2   1 -10      923.55      949.58     89.71 o 
   3   1 -10       18.02       25.79      5.82 o 
   4   1 -10      924.15     1006.10     26.14 o 
   5   1 -10        0.45        6.39      6.45 o 
   6   1 -10      740.17      746.86     35.53 o 
   7   1 -10       32.08       32.24      8.30 o 
   8   1 -10      788.07      812.68     42.68 o 
   9   1 -10       41.76       22.28     11.44 o 
  10   1 -10      572.88      564.62     31.06 o 
  11   1 -10       82.94       81.60     16.41 o 
  12   1 -10      466.20      425.95     21.53 o 
  13   1 -10       25.52       34.31     19.65 o 
  14   1 -10      338.17      277.20     28.67 o 
  15   1 -10        1.38        2.30     28.90 o 
   0   2 -10       12.05       13.58      3.51 o 
   1   2 -10      510.89      518.76     21.09 o 
   2   2 -10      189.21      170.01      7.82 o 
   3   2 -10      570.76      568.62     40.19 o 
   4   2 -10       42.72       41.56      9.16 o 
   5   2 -10      721.52      788.64     34.98 o 
   6   2 -10       16.73       19.36      5.56 o 
   7   2 -10      469.29      510.37     23.33 o 
   8   2 -10        7.54       14.17      6.18 o 
   9   2 -10      391.18      379.32     13.20 o 
  10   2 -10      130.43      120.60      9.68 o 
  11   2 -10      219.05      213.48     14.72 o 
  12   2 -10       31.82       33.33      7.79 o 
  13   2 -10      256.82      210.08     32.39 o 
  14   2 -10        0.03       24.14     25.00 o 
   0   3 -10      189.29      212.06     14.05 o 
   1   3 -10       23.06       21.34      5.45 o 
   2   3 -10      378.73      405.24     12.05 o 
   3   3 -10      128.76      114.68      6.26 o 
   4   3 -10      379.35      382.89     11.50 o 
   5   3 -10      170.90      159.97     12.60 o 
   6   3 -10      389.82      344.40     18.15 o 
   7   3 -10       38.29       39.79      7.10 o 
   8   3 -10      189.71      151.83     24.42 o 
   9   3 -10       90.45       96.82     11.73 o 
  10   3 -10      180.86      175.40     13.58 o 
  11   3 -10       18.94       19.27      8.80 o 
  12   3 -10      131.36      112.76     12.00 o 
  14   3 -10      137.66      116.27     37.83 o 
  15   3 -10       34.11       23.05     21.38 o 
   0   4 -10      121.33      127.28     19.43 o 
   1   4 -10      213.33      217.63     11.90 o 
   2   4 -10       61.20       65.95      7.83 o 
   3   4 -10      236.27      218.73     16.16 o 
   4   4 -10      175.13      167.56      8.69 o 
   5   4 -10      245.05      218.58      8.02 o 
   6   4 -10      148.98      142.00      9.67 o 
   7   4 -10      227.41      209.18     13.42 o 
   8   4 -10      119.65      127.71     10.49 o 
   9   4 -10      117.61      111.41     11.64 o 
  10   4 -10       26.75       28.01      9.23 o 
  11   4 -10      128.86      139.71     12.59 o 
  12   4 -10       27.51       37.64      8.75 o 
  13   4 -10       90.77       87.72     23.44 o 
   0   5 -10      281.90      246.78     18.41 o 
   1   5 -10       46.64       46.74      9.22 o 
   2   5 -10      166.56      166.77     12.06 o 
   3   5 -10       69.21       59.64     12.08 o 
   4   5 -10       54.50       50.21      6.79 o 
   5   5 -10      123.03      120.83      9.43 o 
   6   5 -10       71.36       66.44     13.33 o 
   7   5 -10      148.47      116.92     11.04 o 
   8   5 -10      102.77      109.74      9.80 o 
   9   5 -10       34.69       37.16     14.30 o 
  10   5 -10      117.21      102.48     12.96 o 
  11   5 -10       16.71       16.67     31.34 o 
  12   5 -10       97.11       37.94     28.66 o 
   0   6 -10      108.42      104.33     17.30 o 
   1   6 -10      109.80       97.43     10.01 o 
   2   6 -10      170.66      159.10     14.82 o 
   3   6 -10       40.39       37.57     10.24 o 
   4   6 -10      169.55      151.09     10.24 o 
   5   6 -10       32.86       31.55      9.47 o 
   6   6 -10      162.84      164.46     13.85 o 
   7   6 -10       33.45        7.56     15.17 o 
   8   6 -10       91.02       81.02     15.49 o 
   9   6 -10      104.04       83.40     26.18 o 
  10   6 -10       87.13       79.14     33.00 o 
   0   7 -10       39.53       42.93     14.73 o 
   1   7 -10      180.87      150.08     16.18 o 
   2   7 -10       25.55       27.47     14.61 o 
   3   7 -10      177.94      186.01     24.71 o 
   4   7 -10       20.85       23.68     11.87 o 
   5   7 -10      111.81       80.15     23.00 o 
   6   7 -10        5.05       17.15     12.30 o 
   8   7 -10       17.27        0.02     23.90 o 
   0   8 -10      249.15      209.49     37.74 o 
   1   8 -10       19.72       22.38     22.93 o 
   3   8 -10        2.73       17.74     16.06 o 
   4   8 -10      127.87       96.73     17.95 o 
   0   1  -9     1251.05     1392.69     52.95 o 
   1   1  -9        1.88        7.34      7.78 o 
   2   1  -9       51.18       54.95      4.77 o 
   3   1  -9      551.98      563.25      9.22 o 
   4   1  -9       10.70       13.14      6.47 o 
   5   1  -9      143.32      162.13     10.75 o 
   6   1  -9      206.37      229.28     12.94 o 
   7   1  -9        7.31        7.32     11.20 o 
   8   1  -9       56.91       70.75     20.42 o 
   9   1  -9      143.50      165.85     12.09 o 
  10   1  -9      131.20      135.30     12.72 o 
  11   1  -9      126.01      131.85     11.76 o 
  12   1  -9      110.80      150.24     14.84 o 
  13   1  -9        2.52       -0.89     10.20 o 
  14   1  -9       15.74       19.57     10.92 o 
  15   1  -9       30.29       29.07     15.77 o 
  16   1  -9       58.52       76.91     20.98 o 
   0   2  -9       93.59      101.60     11.84 o 
   1   2  -9      433.94      464.09     22.07 o 
   2   2  -9      291.53      303.71      7.55 o 
   3   2  -9      155.52      140.03      5.02 o 
   4   2  -9      486.12      552.50     11.40 o 
   5   2  -9      100.18       97.77      5.71 o 
   6   2  -9       85.43       86.08      7.27 o 
   7   2  -9       62.71       53.23      7.60 o 
   8   2  -9      145.80      173.69     11.42 o 
   9   2  -9      209.48      184.68     15.27 o 
  10   2  -9      228.93      218.28     10.24 o 
  11   2  -9      355.51      347.76     20.30 o 
  12   2  -9       74.70       65.79     12.58 o 
  13   2  -9        7.82        6.76     13.78 o 
  14   2  -9       53.69       52.33     12.86 o 
  15   2  -9       12.26       14.49     14.51 o 
   0   3  -9      103.63      120.41     12.05 o 
   1   3  -9      407.60      448.86     14.50 o 
   2   3  -9      460.34      495.71     12.16 o 
   3   3  -9      104.04      117.51      6.87 o 
   4   3  -9       81.09       85.20      7.35 o 
   5   3  -9      214.75      213.25     11.12 o 
   6   3  -9       58.85       66.83      7.52 o 
   7   3  -9      432.38      398.75     29.11 o 
   8   3  -9       48.92       58.91      8.75 o 
   9   3  -9       84.74       79.62      8.59 o 
  10   3  -9      300.26      304.53     15.99 o 
  11   3  -9       77.63       76.34     11.65 o 
  12   3  -9      103.21      110.38     15.03 o 
  13   3  -9      173.61      153.44     18.28 o 
  14   3  -9       15.08       16.22     16.34 o 
  15   3  -9      120.20       96.86     36.86 o 
   0   4  -9      356.92      390.47     23.90 o 
   1   4  -9      215.18      253.24     12.86 o 
   2   4  -9      178.41      194.30     13.90 o 
   3   4  -9      152.09      171.64      9.28 o 
   4   4  -9       99.82      106.15      8.73 o 
   5   4  -9      383.19      374.09     12.53 o 
   6   4  -9      449.64      498.42     33.57 o 
   7   4  -9      186.74      173.52     12.65 o 
   8   4  -9      199.49      174.91     11.10 o 
   9   4  -9      171.07      182.67     25.19 o 
  10   4  -9       62.72       62.18     11.36 o 
  11   4  -9       24.76       28.40     10.78 o 
  12   4  -9      128.60       88.45     14.91 o 
  13   4  -9      156.12      157.11     21.00 o 
  14   4  -9      121.78      129.65     35.22 o 
  15   4  -9       78.23       63.77     29.14 o 
   0   5  -9      126.41      110.60     13.90 o 
   1   5  -9      248.41      241.36     24.56 o 
   2   5  -9       29.44       26.06      6.05 o 
   3   5  -9      184.35      203.14     10.38 o 
   4   5  -9      319.56      306.56     16.72 o 
   5   5  -9      140.92      144.11     10.68 o 
   6   5  -9      506.48      471.23     19.16 o 
   7   5  -9       83.58       91.14     10.30 o 
   8   5  -9      203.09      138.65     17.91 o 
   9   5  -9      193.66      193.81     15.07 o 
  10   5  -9        1.84       15.50     19.24 o 
  11   5  -9      158.56      153.65     18.23 o 
  13   5  -9      103.18       91.32     16.73 o 
   0   6  -9      224.40      200.92     29.41 o 
   1   6  -9       82.72       93.31     13.10 o 
   2   6  -9      264.38      245.95     18.09 o 
   3   6  -9      148.84      132.00     10.43 o 
   4   6  -9      181.00      187.99     15.33 o 
   5   6  -9       99.56       88.99     11.59 o 
   6   6  -9       59.45       57.36     10.47 o 
   7   6  -9      112.25      111.26     14.07 o 
   8   6  -9      114.50      102.34     13.98 o 
   9   6  -9       15.30       28.52     10.14 o 
  10   6  -9      240.23      235.05     14.97 o 
   0   7  -9       60.54       64.84     18.05 o 
   1   7  -9      126.93      129.35     14.24 o 
   2   7  -9       96.53       60.91     13.95 o 
   3   7  -9      161.70      128.29     12.30 o 
   4   7  -9       99.72       83.15     11.35 o 
   5   7  -9      124.60      103.87     11.59 o 
   6   7  -9       22.87       14.20     12.21 o 
   7   7  -9      144.30      115.38     15.83 o 
   8   7  -9       33.51       44.43     24.40 o 
  11   7  -9       74.54       45.48     23.73 o 
  12   7  -9       36.00       13.22     20.31 o 
   0   8  -9      136.72      141.82     34.74 o 
   1   8  -9       38.53       37.85     16.53 o 
   2   8  -9       80.42       83.22     25.11 o 
   3   8  -9       21.27        9.32     21.61 o 
   4   8  -9       93.90       64.92     13.50 o 
   5   8  -9       21.54       24.67     12.76 o 
   6   8  -9       80.14       53.93     11.31 o 
   7   8  -9       19.60       24.19     18.98 o 
   1   0  -8      315.61      269.24      9.11 o 
   2   0  -8     1397.37     1413.87     51.84 o 
   3   0  -8       45.83       51.00      6.71 o 
   4   0  -8      789.40      828.16     33.66 o 
   5   0  -8      706.27      723.27     53.40 o 
   6   0  -8     3884.15     3855.20    130.04 o 
   7   0  -8      718.12      738.07     53.24 o 
   8   0  -8     1271.69     1358.00     56.85 o 
   9   0  -8       52.39       58.51      9.19 o 
  10   0  -8       83.66       88.83     18.33 o 
  11   0  -8       18.19       23.65      7.96 o 
  12   0  -8      729.47      864.98     35.91 o 
  13   0  -8      207.49      208.60     14.99 o 
  14   0  -8     1048.91      846.44    199.25 o 
  15   0  -8       73.94       58.90     18.87 o 
  16   0  -8      490.48      480.40     35.90 o 
  17   0  -8       64.86       51.14     15.38 o 
   0   1  -8      325.72      311.90     14.17 o 
   1   1  -8     1493.80     1495.56     30.16 o 
   2   1  -8      102.71      104.85      6.21 o 
   3   1  -8     1526.06     1474.90     38.45 o 
   4   1  -8       84.90       77.65      7.12 o 
   5   1  -8     2387.44     2501.04     67.71 o 
   6   1  -8      140.51      138.26     12.70 o 
   7   1  -8     1756.50     1847.11     59.12 o 
   8   1  -8       85.39       96.37     34.14 o 
   9   1  -8      735.17      666.00     52.68 o 
  10   1  -8       40.93       36.62     10.00 o 
  11   1  -8      488.49      482.09     16.48 o 
  12   1  -8      102.45       95.97     12.31 o 
  13   1  -8      843.66      869.38     28.75 o 
  14   1  -8       40.53       39.24     12.07 o 
  15   1  -8      580.57      554.94     27.10 o 
  16   1  -8       19.85       15.39     15.08 o 
  17   1  -8      362.84      365.60     38.16 o 
   0   2  -8      919.70     1001.66     43.67 o 
   1   2  -8       94.14      102.34      6.12 o 
   2   2  -8     1472.81     1486.71     23.20 o 
   3   2  -8      222.37      226.34      8.35 o 
   4   2  -8     3002.96     3213.97    105.47 o 
   5   2  -8        9.36       12.42      3.88 o 
   6   2  -8      519.92      520.02     21.37 o 
   7   2  -8       10.10       17.65      8.30 o 
   8   2  -8      842.35      915.38     21.53 o 
   9   2  -8      113.84      128.31     11.42 o 
  10   2  -8     1425.54     1287.72    155.42 o 
  11   2  -8      264.68      239.54     27.77 o 
  12   2  -8      554.25      553.34     31.54 o 
  13   2  -8        0.87       17.59     16.59 o 
  14   2  -8      331.54      321.08     21.19 o 
  15   2  -8       10.11        1.17     17.56 o 
  16   2  -8      447.14      431.52     19.29 o 
   0   3  -8       64.40       54.46      9.92 o 
   1   3  -8      978.65     1078.59     39.46 o 
   2   3  -8      108.41      121.69      6.14 o 
   3   3  -8     1763.25     1926.89     34.32 o 
   4   3  -8       44.15       38.77      6.13 o 
   5   3  -8      568.53      577.83     15.22 o 
   6   3  -8      130.76      128.70     10.47 o 
   7   3  -8      501.27      513.18     17.77 o 
   8   3  -8       41.00       36.66      7.65 o 
   9   3  -8      948.44     1006.42     26.21 o 
  10   3  -8      107.79      130.19     13.95 o 
  11   3  -8      956.31     1043.41     30.81 o 
  12   3  -8       22.47       23.03     12.39 o 
  13   3  -8      157.13      139.77     17.00 o 
  14   3  -8        5.13       19.52     16.19 o 
  15   3  -8      310.63      276.86     31.70 o 
  16   3  -8        2.14        0.24     15.09 o 
   0   4  -8     1011.49      939.38     44.63 o 
   1   4  -8      351.21      394.81     30.76 o 
   2   4  -8      790.51      855.06     22.22 o 
   3   4  -8        4.62       10.34      7.83 o 
   4   4  -8      113.99      116.03      8.96 o 
   5   4  -8       70.34       74.17      7.86 o 
   6   4  -8      403.78      435.52     18.67 o 
   7   4  -8       99.00       97.86      9.06 o 
   8   4  -8      428.11      461.13     20.11 o 
   9   4  -8       75.88       54.53      9.18 o 
  10   4  -8      413.43      411.66     18.37 o 
  11   4  -8       13.78       25.00      7.93 o 
  12   4  -8      273.58      195.71     27.20 o 
  13   4  -8      201.97      201.68     15.27 o 
  14   4  -8      179.12      161.85     18.28 o 
  16   4  -8       61.56       68.46     24.63 o 
   0   5  -8      203.21      205.30     25.77 o 
   1   5  -8      593.75      650.77     20.97 o 
   2   5  -8      154.47      172.22      9.65 o 
   3   5  -8       15.69       13.80      4.29 o 
   4   5  -8      552.91      594.95     18.53 o 
   5   5  -8       47.52       49.22      9.22 o 
   6   5  -8      413.20      482.16     20.47 o 
   7   5  -8       98.53       86.21     11.44 o 
   8   5  -8      241.36      196.90     19.05 o 
   9   5  -8      158.56      136.39     13.53 o 
  10   5  -8      101.57       94.50     13.23 o 
  11   5  -8      109.24      113.61     14.48 o 
  12   5  -8       90.92       82.06     13.66 o 
  13   5  -8      243.45      200.17     22.68 o 
  14   5  -8      116.93       63.23     27.39 o 
  15   5  -8        4.56        9.72     16.79 o 
   0   6  -8       81.60       86.80     20.11 o 
   1   6  -8       21.19       25.15      9.22 o 
   2   6  -8       14.60       23.17      7.16 o 
   3   6  -8      662.42      712.54     20.65 o 
   4   6  -8      118.59      123.73     10.80 o 
   5   6  -8      488.78      501.21     21.78 o 
   6   6  -8       39.71       33.69     11.13 o 
   7   6  -8      270.24      240.36     15.93 o 
   8   6  -8       65.33       57.71     10.44 o 
   9   6  -8       74.27       80.32     10.92 o 
  10   6  -8       35.09       24.99      9.49 o 
  11   6  -8      151.88      128.87     15.54 o 
  12   6  -8       43.15       47.34     13.85 o 
  15   6  -8      253.10      185.57     38.90 o 
   0   7  -8      201.05      202.06     28.73 o 
   1   7  -8       11.61       11.46     17.66 o 
   2   7  -8      329.26      307.68     16.15 o 
   3   7  -8       68.05       58.63      9.58 o 
   4   7  -8      406.49      391.36     15.88 o 
   5   7  -8       40.05       44.62      9.18 o 
   6   7  -8      212.29      196.26     11.44 o 
   7   7  -8       24.63       20.42     12.09 o 
   8   7  -8      155.25      171.81     14.85 o 
   9   7  -8       17.82       19.10     16.65 o 
  10   7  -8      178.91      181.24     23.64 o 
  11   7  -8       11.58       41.16     22.41 o 
  13   7  -8        8.57       -3.64     30.88 o 
   0   8  -8       37.24       55.00     22.81 o 
   1   8  -8      338.39      323.20     29.89 o 
   2   8  -8       34.54       20.24     14.17 o 
   3   8  -8       97.78       87.31     11.60 o 
   4   8  -8       14.45       25.18     12.08 o 
   5   8  -8      246.73      213.67     18.71 o 
   6   8  -8       51.12       47.69     11.71 o 
   7   8  -8      174.92      161.47     17.56 o 
   8   8  -8       18.78        8.57     16.27 o 
  10   8  -8        5.60        4.50     25.26 o 
   0   9  -8      299.53      261.66     23.49 o 
   1   9  -8       19.36        8.88     37.17 o 
   2   9  -8      212.82      166.53     17.57 o 
   3   9  -8        2.71       12.20     13.59 o 
   4   9  -8       74.28       50.44     15.61 o 
   5   9  -8       13.51       18.44     15.15 o 
   9   9  -8        3.31       14.17     32.89 o 
   0   1  -7      249.21      226.54      8.59 o 
   1   1  -7       28.02       29.99      3.60 o 
   2   1  -7       67.48       59.94      3.29 o 
   3   1  -7      265.33      276.11      8.13 o 
   4   1  -7     1018.72      983.82     31.18 o 
   5   1  -7       11.01        8.22      3.88 o 
   6   1  -7      170.41      150.14     10.27 o 
   7   1  -7      499.04      475.53     17.85 o 
   8   1  -7       68.03       79.03      9.77 o 
   9   1  -7      349.21      350.38     12.13 o 
  10   1  -7       80.14       90.57      9.15 o 
  11   1  -7      134.61      118.91     11.20 o 
  12   1  -7       46.71       49.27      9.85 o 
  13   1  -7       21.58       15.62      7.70 o 
  14   1  -7       16.28       19.09      9.28 o 
  15   1  -7       45.95       47.08     10.51 o 
  16   1  -7       73.01       81.85     12.29 o 
  17   1  -7       36.21       28.18     10.33 o 
  18   1  -7       41.27       26.84     10.64 o 
   0   2  -7       29.84       34.92      7.07 o 
   1   2  -7      105.13      112.88      5.93 o 
   2   2  -7      526.08      523.38     14.81 o 
   3   2  -7      523.09      515.17     11.87 o 
   4   2  -7      155.35      159.49      8.90 o 
   5   2  -7      156.26      155.82      8.54 o 
   6   2  -7       73.29       67.40      7.96 o 
   7   2  -7       40.01       48.33      7.31 o 
   8   2  -7       73.77       90.04     10.60 o 
   9   2  -7      250.60      244.88     15.29 o 
  10   2  -7      596.96      666.29     28.39 o 
  11   2  -7      241.15      236.85     13.39 o 
  12   2  -7       61.52       40.03     10.33 o 
  13   2  -7        9.29       14.42     11.17 o 
  14   2  -7       25.63       15.72      9.93 o 
  15   2  -7       60.88       60.71     14.03 o 
  16   2  -7       22.97       27.76     13.47 o 
  17   2  -7       48.07       48.15     17.73 o 
  18   2  -7       21.59       33.33     18.86 o 
   0   3  -7     1051.17     1112.54     63.27 o 
   1   3  -7      791.24      776.67     14.94 o 
   2   3  -7      777.75      785.43     18.73 o 
   3   3  -7      318.24      328.07     10.00 o 
   4   3  -7      107.87      108.02      8.23 o 
   5   3  -7       35.11       40.98      6.48 o 
   6   3  -7      579.38      582.28     19.68 o 
   7   3  -7      346.80      334.81     15.72 o 
   8   3  -7      361.70      383.80     14.26 o 
   9   3  -7      218.80      204.35     14.33 o 
  10   3  -7      307.36      312.36     20.12 o 
  11   3  -7      329.37      279.57     37.66 o 
  12   3  -7      272.09      284.53     19.79 o 
  13   3  -7       79.91       78.20     15.97 o 
  14   3  -7      151.11      138.08     17.68 o 
  15   3  -7       83.17       69.37     18.13 o 
  16   3  -7       46.17       44.81     13.48 o 
   0   4  -7     1428.61     1565.59    102.12 o 
   1   4  -7     1354.00     1411.26     34.15 o 
   2   4  -7      294.17      330.97     10.78 o 
   3   4  -7      153.15      164.21      9.65 o 
   4   4  -7      252.42      261.34     12.87 o 
   5   4  -7      483.21      513.46     25.77 o 
   6   4  -7      560.49      561.77     20.29 o 
   7   4  -7      676.86      734.26     24.34 o 
   8   4  -7      479.83      515.94     20.07 o 
   9   4  -7      443.38      465.14     17.06 o 
  10   4  -7      132.14      124.82     12.73 o 
  11   4  -7      251.29      258.89     15.98 o 
  12   4  -7      273.91      325.87     27.15 o 
  13   4  -7      454.79      411.30     24.85 o 
  14   4  -7      196.30      168.58     19.30 o 
  15   4  -7       56.20       67.91     20.41 o 
   0   5  -7     1048.38     1079.71    106.30 o 
   1   5  -7      379.64      410.77     18.35 o 
   2   5  -7      630.21      639.62     33.37 o 
   3   5  -7      322.67      344.36     12.80 o 
   4   5  -7      393.64      418.25     26.52 o 
   5   5  -7      643.68      682.13     22.99 o 
   6   5  -7      361.60      367.70     19.36 o 
   7   5  -7      433.87      450.93     18.68 o 
   8   5  -7      379.11      394.99     19.37 o 
   9   5  -7      189.80      185.01     19.66 o 
  10   5  -7      418.82      457.14     18.17 o 
  11   5  -7       87.05       67.88     12.33 o 
  12   5  -7      346.53      331.82     20.81 o 
  13   5  -7      229.23      204.28     17.87 o 
  14   5  -7      158.04      137.20     12.53 o 
  15   5  -7       68.95       65.00     34.41 o 
  17   5  -7      145.29      109.36     28.07 o 
   0   6  -7       83.33      101.53     23.42 o 
   1   6  -7      143.68      169.45     14.82 o 
   2   6  -7      308.85      312.81     18.09 o 
   3   6  -7      573.95      555.61     42.77 o 
   4   6  -7      349.55      341.02     24.21 o 
   5   6  -7      442.79      441.32     19.75 o 
   6   6  -7      212.31      199.50     15.31 o 
   7   6  -7      324.75      346.50     21.24 o 
   8   6  -7      114.25      114.07     13.32 o 
   9   6  -7      169.21      145.31     15.56 o 
  10   6  -7      150.44      129.13     19.04 o 
  11   6  -7      170.89      148.50     26.20 o 
  12   6  -7      100.98       98.77     13.86 o 
  13   6  -7       54.43       69.96     17.74 o 
  15   6  -7      177.44      178.50     32.54 o 
   0   7  -7       39.74       51.05     22.04 o 
   1   7  -7       57.81       64.73     10.43 o 
   2   7  -7      126.43      114.08     13.07 o 
   3   7  -7      257.58      259.87     16.83 o 
   4   7  -7      322.21      299.23     23.41 o 
   5   7  -7      145.90      125.47     12.91 o 
   6   7  -7      213.41      175.72     14.21 o 
   7   7  -7      101.29      102.31     12.61 o 
   8   7  -7       95.40       90.57      9.41 o 
   9   7  -7       81.45       76.13     13.24 o 
  10   7  -7       67.17       53.94     12.55 o 
  11   7  -7       77.71       55.17     12.67 o 
  12   7  -7       17.37      -16.21     31.69 o 
   0   8  -7       75.13       60.17     21.97 o 
   1   8  -7      144.84      140.41     14.57 o 
   2   8  -7       34.56       31.65     10.33 o 
   3   8  -7       98.58       87.37     10.52 o 
   4   8  -7       48.80       42.38     12.14 o 
   5   8  -7      112.31      115.55     17.93 o 
   6   8  -7       34.81       35.43     10.72 o 
   7   8  -7       66.13       49.55     11.89 o 
   8   8  -7       27.39       40.07     18.84 o 
   9   8  -7       50.98       18.34     16.04 o 
  10   8  -7       24.23       43.03     30.57 o 
  11   8  -7       42.78       27.82     16.93 o 
   0   9  -7       37.04       28.03     21.53 o 
   1   9  -7       25.64       19.45     18.54 o 
   2   9  -7       55.99       41.32     11.34 o 
   3   9  -7       25.21       22.43     10.45 o 
   4   9  -7       40.06       35.46     10.17 o 
   5   9  -7        9.79        8.31     13.38 o 
   6   9  -7       38.82       32.19     21.97 o 
   7   9  -7       15.42       14.91     24.91 o 
   9   9  -7        6.76        7.41     17.35 o 
  10   9  -7       47.15       30.00     28.57 o 
   0   0  -6     2052.07     2118.12     98.10 o 
   1   0  -6     1954.76     1727.30    119.81 o 
   2   0  -6       20.58       18.14      6.60 o 
   3   0  -6     2941.81     2461.07     83.64 o 
   4   0  -6      596.40      421.90     28.16 o 
   5   0  -6     8469.00     8080.13    466.74 o 
   6   0  -6       44.65       30.96      5.16 o 
   8   0  -6        8.71        5.30      8.18 o 
   9   0  -6      236.94      263.23     18.70 o 
  10   0  -6       22.40       22.83     11.42 o 
  11   0  -6      468.29      507.47     26.95 o 
  12   0  -6       52.26       35.79     17.48 o 
  13   0  -6     1441.98     1487.60     52.68 o 
  14   0  -6       11.15       26.02     15.24 o 
  15   0  -6     2181.36     2217.40     93.61 o 
  16   0  -6      118.50      117.50     21.66 o 
  17   0  -6      594.34      554.37     34.30 o 
  18   0  -6        5.45        1.62     26.62 o 
  20   0  -6        1.46       11.05     31.38 o 
   0   1  -6     2155.53     1937.16     77.31 o 
   1   1  -6       16.86       16.12      2.16 o 
   2   1  -6     2297.39     2133.79     55.25 o 
   3   1  -6       55.01       59.60      5.10 o 
   4   1  -6     3828.19     3481.51     34.68 o 
   5   1  -6      101.37      104.97      7.29 o 
   6   1  -6     4503.45     4267.55    117.06 o 
   7   1  -6       45.69       47.03      5.25 o 
   8   1  -6     1748.96     1798.77     41.83 o 
   9   1  -6        9.73       14.02      6.41 o 
  10   1  -6      687.93      688.12     31.63 o 
  11   1  -6        2.86       19.41      9.51 o 
  12   1  -6     1008.63     1008.46     26.47 o 
  13   1  -6        8.75       11.38     10.75 o 
  14   1  -6     1438.41     1379.61     92.11 o 
  15   1  -6       40.50       35.41     10.32 o 
  16   1  -6      745.33      692.19     23.10 o 
  17   1  -6       23.49       21.32     11.38 o 
  18   1  -6      480.06      457.35     22.53 o 
  19   1  -6        1.49        8.63     17.34 o 
  20   1  -6      186.07      138.81     30.85 o 
   0   2  -6     1086.83     1257.99     44.87 o 
   1   2  -6     2800.29     2716.65     75.89 o 
   2   2  -6      197.14      165.38      6.03 o 
   3   2  -6     4049.37     3989.93    102.82 o 
   4   2  -6       16.89       11.20      4.20 o 
   5   2  -6     2179.42     2121.07     61.65 o 
   6   2  -6      174.57      187.53     10.50 o 
   7   2  -6      404.06      403.40     14.22 o 
   8   2  -6      174.79      169.63     13.25 o 
   9   2  -6     3050.17     3155.24     46.80 o 
  10   2  -6      135.92      164.58     10.79 o 
  11   2  -6     1481.10     1489.86     35.45 o 
  12   2  -6       78.30       81.42     13.63 o 
  13   2  -6      813.74      893.95     28.33 o 
  14   2  -6      113.79      103.35     11.55 o 
  15   2  -6      351.27      314.61     13.75 o 
  16   2  -6        1.96       12.01     17.56 o 
  17   2  -6      729.13      663.41     49.73 o 
  18   2  -6       21.01       19.61     13.31 o 
  19   2  -6      153.91      117.43     30.09 o 
   0   3  -6     1839.40     1950.82     54.49 o 
   1   3  -6      963.07      828.68     63.60 o 
   2   3  -6     3118.00     3013.81    167.23 o 
   3   3  -6      105.41       90.11      7.71 o 
   4   3  -6     1347.97     1434.01     37.71 o 
   5   3  -6       56.76       71.39      7.83 o 
   6   3  -6      340.67      340.68     14.95 o 
   7   3  -6      443.58      472.31     18.71 o 
   8   3  -6     1250.63     1275.88     36.71 o 
   9   3  -6      150.34      164.92     15.74 o 
  10   3  -6     2212.02     2225.17     67.95 o 
  11   3  -6      351.35      372.45     14.28 o 
  12   3  -6      760.40      793.80     29.58 o 
  13   3  -6      124.68      118.99     14.62 o 
  14   3  -6      120.59       95.57     21.33 o 
  15   3  -6       21.37       32.56     12.34 o 
  16   3  -6      414.33      365.26     27.24 o 
  17   3  -6        4.95       13.99     15.79 o 
  18   3  -6      187.43      169.38     35.48 o 
   0   4  -6     1497.51     1612.58     70.25 o 
   2   4  -6      398.80      417.01     16.28 o 
   3   4  -6      630.12      657.82     17.75 o 
   4   4  -6      113.00      106.90      9.66 o 
   5   4  -6      145.84      150.18     10.31 o 
   6   4  -6      139.80      159.02     16.10 o 
   7   4  -6      595.95      621.38     21.33 o 
   8   4  -6      292.53      246.81     25.75 o 
   9   4  -6      752.50      789.95     30.43 o 
  10   4  -6      266.56      305.15     17.94 o 
  11   4  -6     1042.33     1083.20     29.95 o 
  12   4  -6      325.47      334.79     24.15 o 
  13   4  -6      360.06      330.67     21.42 o 
  14   4  -6      113.43       89.48     17.48 o 
  15   4  -6      159.35      151.68     17.88 o 
  16   4  -6        6.36        2.39     18.31 o 
  17   4  -6       34.90       33.55     13.69 o 
   0   5  -6     1871.94     1972.61     48.54 o 
   1   5  -6      391.34      406.91     16.33 o 
   2   5  -6      273.26      279.87     15.22 o 
   3   5  -6      396.79      437.55     20.63 o 
   4   5  -6      316.61      320.19     14.08 o 
   5   5  -6      416.94      444.69     18.04 o 
   6   5  -6      456.40      473.09     19.98 o 
   7   5  -6      184.26      221.56     11.85 o 
   8   5  -6      562.92      585.24     29.31 o 
   9   5  -6      346.28      363.98     19.78 o 
  10   5  -6      171.57      184.59     15.91 o 
  11   5  -6      159.80      156.53     16.52 o 
  12   5  -6      305.52      260.50     31.00 o 
  13   5  -6      169.99      110.86     16.02 o 
  14   5  -6      269.58      248.60     21.22 o 
  15   5  -6       80.03       62.51     22.30 o 
  16   5  -6       16.46       26.75     16.58 o 
  17   5  -6      114.11       82.78     28.35 o 
   0   6  -6        8.56       17.67     11.33 o 
   1   6  -6       59.09       54.90     10.07 o 
   2   6  -6      692.60      744.92     27.01 o 
   3   6  -6       92.27      103.45     13.37 o 
   4   6  -6      812.65      856.42     30.98 o 
   5   6  -6      307.62      322.05     15.38 o 
   6   6  -6      651.56      705.81     26.26 o 
   7   6  -6      285.34      316.11     18.31 o 
   8   6  -6      223.22      200.61     13.69 o 
   9   6  -6       16.86       28.40     11.20 o 
  10   6  -6      313.09      245.13     34.65 o 
  11   6  -6       26.97       33.76     11.82 o 
  12   6  -6       48.15       43.48     11.93 o 
  13   6  -6       37.32       37.97     11.74 o 
  14   6  -6       91.39       67.45     13.93 o 
  15   6  -6       60.06       48.97     18.64 o 
  16   6  -6      398.59      282.49     39.32 o 
   0   7  -6       35.97       24.12      7.20 o 
   1   7  -6      160.41      182.72     14.44 o 
   2   7  -6       61.88       51.72     11.63 o 
   3   7  -6      703.12      694.87     51.36 o 
   4   7  -6       46.75       43.96     10.08 o 
   5   7  -6      707.74      758.08     26.14 o 
   6   7  -6       57.01       58.29     10.62 o 
   7   7  -6      352.03      371.80     19.36 o 
   8   7  -6        0.73       12.71     16.60 o 
   9   7  -6      195.99      166.48     16.57 o 
  10   7  -6       16.96       29.14     13.54 o 
  11   7  -6      123.28       95.03     15.46 o 
  12   7  -6        5.02       13.16     15.67 o 
  13   7  -6      138.71       97.54     24.63 o 
  14   7  -6        4.31        9.21     16.76 o 
   0   8  -6      785.95      777.47     39.88 o 
   1   8  -6        3.96       16.95     17.20 o 
   2   8  -6      255.47      269.94     19.90 o 
   3   8  -6        6.14       13.21     19.23 o 
   4   8  -6      489.45      460.54     26.05 o 
   5   8  -6       17.16       21.92     10.11 o 
   6   8  -6      418.31      385.22     18.82 o 
   7   8  -6        7.62       17.22     15.39 o 
   8   8  -6      358.04      300.82     18.75 o 
   9   8  -6        5.56       19.57     17.10 o 
  10   8  -6      119.40       98.83     15.69 o 
  11   8  -6        2.05       12.74     30.00 o 
   0   9  -6       17.14       23.99     39.96 o 
   1   9  -6      384.27      328.48     21.42 o 
   2   9  -6       38.35       40.08     14.20 o 
   3   9  -6      148.97      138.83     14.70 o 
   4   9  -6        4.21       24.75     16.22 o 
   5   9  -6      185.36      161.85     13.77 o 
   6   9  -6       11.57       25.09     13.13 o 
   7   9  -6      327.14      281.01     18.99 o 
   8   9  -6        6.58        8.05     26.56 o 
   9   9  -6      118.96      132.06     32.28 o 
  10   9  -6       18.17       22.28     14.21 o 
   3  10  -6        1.96       11.67     23.77 o 
   5  10  -6       11.55       11.75     27.10 o 
   7  10  -6        8.59       36.21     21.12 o 
   0   1  -5     1425.71     1503.10     62.28 o 
   1   1  -5      893.84      851.90     18.02 o 
   2   1  -5     1066.39      976.07     29.30 o 
   3   1  -5       37.12       48.92      5.60 o 
   4   1  -5     1969.98     1768.15     43.11 o 
   5   1  -5      354.81      348.11     11.49 o 
   6   1  -5     1007.86     1021.50     40.68 o 
   7   1  -5      108.07       93.02      9.21 o 
   8   1  -5      146.03      155.53     10.74 o 
   9   1  -5      587.35      622.12     27.55 o 
  10   1  -5      253.52      250.05     12.14 o 
  11   1  -5       37.76       38.55      8.81 o 
  12   1  -5       46.75       47.58      8.92 o 
  13   1  -5      186.03      190.08     15.06 o 
  14   1  -5       46.01       42.90      7.81 o 
  15   1  -5       14.27       19.55      7.08 o 
  16   1  -5      374.13      313.96     19.97 o 
  17   1  -5       93.11       89.42     11.98 o 
  18   1  -5       90.30       97.38     14.72 o 
  19   1  -5        2.68       17.48     20.49 o 
  20   1  -5       10.60        9.37     16.35 o 
   0   2  -5     1742.93     1802.15     55.80 o 
   1   2  -5      414.09      361.50     23.93 o 
   2   2  -5     1737.88     1670.11     18.57 o 
   3   2  -5     1203.95     1143.82     30.53 o 
   4   2  -5      269.68      240.38     10.86 o 
   5   2  -5      781.35      779.40     23.94 o 
   6   2  -5      216.08      193.26     11.12 o 
   7   2  -5       82.84       96.15     10.27 o 
   8   2  -5      339.99      330.79     15.10 o 
   9   2  -5      362.20      357.47     20.97 o 
  10   2  -5      788.79      757.88     57.54 o 
  11   2  -5      121.54      136.28     12.07 o 
  12   2  -5      417.71      426.34     19.17 o 
  13   2  -5      199.46      190.76     11.19 o 
  14   2  -5       57.84       57.66     11.08 o 
  15   2  -5      201.12      203.69     12.43 o 
  16   2  -5       69.36       80.80     13.49 o 
  17   2  -5      152.87      121.06     15.85 o 
  18   2  -5       29.43       30.20     10.64 o 
  19   2  -5        4.31        5.38     12.79 o 
  20   2  -5      100.40       46.17     17.38 o 
   0   3  -5     1927.43     1965.78     59.88 o 
   1   3  -5      924.11      891.66     25.43 o 
   2   3  -5      913.57      824.31     33.54 o 
   3   3  -5      906.18      871.97     37.23 o 
   4   3  -5      413.92      410.13     23.30 o 
   5   3  -5       85.01       86.50      8.34 o 
   6   3  -5      960.84     1025.82     32.02 o 
   7   3  -5      291.60      301.81     14.71 o 
   8   3  -5      744.35      749.10     28.25 o 
   9   3  -5      445.57      447.72     21.48 o 
  10   3  -5      368.60      393.73     18.07 o 
  11   3  -5      965.90     1013.01     32.22 o 
  12   3  -5      316.68      327.42     21.33 o 
  13   3  -5       53.84       69.45     14.95 o 
  14   3  -5      285.27      221.48     22.39 o 
  15   3  -5       62.62       67.19     15.64 o 
  16   3  -5       88.70       66.00     18.32 o 
  17   3  -5       41.84       44.89     21.56 o 
  18   3  -5       79.46       59.99     15.94 o 
   0   4  -5     1658.63     1727.38     58.10 o 
   1   4  -5      812.89      772.15     42.81 o 
   2   4  -5      554.80      513.26     19.96 o 
   3   4  -5      213.49      182.66     12.82 o 
   4   4  -5      476.64      493.23     21.34 o 
   5   4  -5       90.02       98.90      8.83 o 
   6   4  -5      270.90      247.90     12.57 o 
   7   4  -5      478.34      469.90     24.98 o 
   8   4  -5      526.41      544.87     26.69 o 
   9   4  -5      196.58      196.91     14.92 o 
  10   4  -5      472.82      464.15     17.93 o 
  11   4  -5      481.89      458.61     25.14 o 
  12   4  -5      274.96      305.26     16.86 o 
  13   4  -5      154.10      158.43     18.52 o 
  14   4  -5      221.04      199.00     19.47 o 
  15   4  -5       35.07       28.80     17.79 o 
  16   4  -5       21.83       24.95     18.19 o 
  17   4  -5       11.07       22.10     12.52 o 
   0   5  -5     1611.14     1430.84    301.49 o 
   1   5  -5      832.58      893.23     18.87 o 
   2   5  -5      480.39      499.44     18.34 o 
   3   5  -5      435.48      430.23     16.09 o 
   4   5  -5      206.94      220.98      8.84 o 
   5   5  -5      739.75      759.25     25.20 o 
   6   5  -5       10.18       17.69     14.14 o 
   7   5  -5      760.78      767.66     22.01 o 
   8   5  -5      288.55      300.46     17.60 o 
   9   5  -5      389.73      452.11     21.35 o 
  10   5  -5      525.42      492.13     25.32 o 
  11   5  -5      148.90      162.71     16.59 o 
  12   5  -5      427.07      446.41     23.39 o 
  13   5  -5      340.29      308.19     20.95 o 
  14   5  -5       75.94       74.84     17.97 o 
  15   5  -5      170.39      173.09     24.63 o 
  16   5  -5       12.45        5.39     18.98 o 
  17   5  -5      160.20      150.30     33.38 o 
   0   6  -5       38.87       42.23     19.80 o 
   1   6  -5      272.43      289.27     10.07 o 
   2   6  -5      415.32      492.98     21.73 o 
   3   6  -5      432.43      458.00     21.18 o 
   4   6  -5      884.72      726.72    133.03 o 
   5   6  -5      503.64      496.05     18.36 o 
   6   6  -5     1071.94     1099.13     31.16 o 
   7   6  -5      345.10      315.67     34.20 o 
   8   6  -5      354.23      380.09     34.50 o 
   9   6  -5      343.88      345.85     18.44 o 
  10   6  -5       87.94      104.98     16.78 o 
  11   6  -5      147.61      147.09     14.25 o 
  12   6  -5      102.59      110.69     15.19 o 
  13   6  -5       87.56       77.83     15.43 o 
  14   6  -5      152.04      125.13     18.14 o 
  15   6  -5       85.03       68.83     15.42 o 
  16   6  -5      352.62      286.92     42.74 o 
   0   7  -5       62.92       61.67     13.40 o 
   1   7  -5      183.97      194.66     13.83 o 
   2   7  -5      197.26      230.16     17.01 o 
   3   7  -5      573.14      549.26     82.73 o 
   4   7  -5      248.72      220.06     30.13 o 
   5   7  -5      633.21      631.08     25.87 o 
   6   7  -5      376.51      357.49     19.65 o 
   7   7  -5      300.58      298.12     19.94 o 
   8   7  -5       98.64      104.74     13.99 o 
   9   7  -5      173.43      173.07     18.67 o 
  10   7  -5       47.10       39.95     12.05 o 
  11   7  -5      143.18      102.26     15.05 o 
  12   7  -5       16.36       12.06     13.82 o 
  13   7  -5      130.48      101.86     13.84 o 
  14   7  -5       79.72       74.67     23.92 o 
   0   8  -5      156.29      152.37     28.87 o 
   1   8  -5      184.53      158.68     15.65 o 
   2   8  -5      120.67       96.88     13.88 o 
   3   8  -5      183.60      172.36     22.52 o 
   4   8  -5      178.87      168.87     20.30 o 
   5   8  -5      184.22      172.17     15.02 o 
   6   8  -5      146.28      155.38     15.46 o 
   7   8  -5      115.23       88.02     14.39 o 
   8   8  -5       97.45       77.81     12.08 o 
   9   8  -5       69.69       61.63     11.13 o 
  10   8  -5       79.70       51.91     12.63 o 
  11   8  -5       58.59       47.06     13.87 o 
  12   8  -5       65.45       38.82     13.17 o 
  13   8  -5       89.24       48.42     16.51 o 
   0   9  -5       27.97       28.31     13.49 o 
   1   9  -5       67.82       68.61     14.13 o 
   2   9  -5      114.59      117.78     17.91 o 
   3   9  -5       77.56       53.75     15.51 o 
   4   9  -5       41.33       26.22     10.69 o 
   5   9  -5       79.94       68.38     11.63 o 
   6   9  -5       66.49       68.56     14.65 o 
   7   9  -5       69.79       47.04     14.74 o 
   8   9  -5       33.07       27.83     13.84 o 
   9   9  -5       44.08       43.90     24.23 o 
  10   9  -5       48.11       25.46     21.93 o 
   0  10  -5       80.29       46.93     13.90 o 
   1  10  -5       22.65       18.31     10.63 o 
   2  10  -5       52.26       31.95     13.79 o 
   3  10  -5       36.81       26.59     12.72 o 
   4  10  -5       45.23       66.29     26.84 o 
   5  10  -5       52.34       59.98     36.18 o 
   8  10  -5       15.92        7.52     27.50 o 
   3  11  -5       31.03       14.93     21.84 o 
   0   0  -4      477.19      398.37     75.32 o 
   1   0  -4       28.94       22.10      6.32 o 
   2   0  -4     9208.82     7875.49    262.69 o 
   4   0  -4    11347.33     9557.97    317.80 o 
   5   0  -4      129.30       99.70     10.79 o 
   6   0  -4    11879.07    11557.94     70.79 o 
   7   0  -4      438.83      434.43     17.66 o 
   8   0  -4     3129.97     2658.57    127.48 o 
   9   0  -4       29.37       31.76      8.71 o 
  10   0  -4     2265.50     2208.59    106.90 o 
  11   0  -4      313.93      334.43     29.03 o 
  12   0  -4     1365.10     1348.92     68.35 o 
  13   0  -4       10.35       16.18     13.99 o 
  14   0  -4     1997.10     2114.39    100.50 o 
  15   0  -4      298.81      286.90     63.11 o 
  16   0  -4     1525.72     1630.53     72.38 o 
  17   0  -4        2.71       19.27     18.39 o 
  18   0  -4      995.82      901.26     33.13 o 
  19   0  -4       14.12       30.66     27.78 o 
  20   0  -4      530.10      441.79     45.48 o 
   0   1  -4       11.83        9.00      1.82 o 
   1   1  -4     7259.47     6770.03    309.40 o 
   2   1  -4      249.68      218.25      7.45 o 
   3   1  -4     7740.48     7102.18    314.15 o 
   4   1  -4     1475.39     1465.27     30.65 o 
   5   1  -4     7682.79     7007.76    137.44 o 
   6   1  -4     1299.92     1125.67     51.24 o 
   7   1  -4     5034.61     4849.91    206.28 o 
   8   1  -4      258.65      243.69     17.45 o 
   9   1  -4     3195.85     2924.80     49.34 o 
  10   1  -4       25.45       22.35      8.16 o 
  11   1  -4     2023.12     2061.90     63.18 o 
  12   1  -4        3.02       18.63     12.73 o 
  13   1  -4     2190.63     2249.51     73.60 o 
  14   1  -4      147.85      152.83     13.54 o 
  15   1  -4     1597.54     1592.58     37.53 o 
  16   1  -4      106.64      106.73     12.38 o 
  17   1  -4      953.00      892.18     33.02 o 
  18   1  -4       63.39       60.31     11.30 o 
  19   1  -4      526.61      419.60     37.25 o 
  20   1  -4        1.93        8.61     17.12 o 
   0   2  -4     9615.39     9675.00    592.77 o 
   1   2  -4       88.11       84.66      7.07 o 
   2   2  -4     3592.82     3279.57     88.70 o 
   3   2  -4      126.35      131.51     10.73 o 
   4   2  -4     3226.06     2944.25     63.02 o 
   5   2  -4      375.07      407.27     11.58 o 
   6   2  -4     2138.39     1899.89     53.02 o 
   7   2  -4       47.10       43.18      9.26 o 
   9   2  -4       29.72       20.62      7.53 o 
  10   2  -4     2167.95     2102.24     96.86 o 
  11   2  -4      213.23      203.01     19.11 o 
  12   2  -4     1748.43     1888.24     62.35 o 
  13   2  -4       93.49       93.48     12.79 o 
  14   2  -4      950.96     1057.69     30.56 o 
  15   2  -4       22.56       31.37     11.85 o 
  16   2  -4      682.03      694.02     33.35 o 
  17   2  -4       56.93       53.44     14.62 o 
  18   2  -4      441.67      398.38     22.73 o 
  19   2  -4        7.85       16.00     12.29 o 
  20   2  -4      309.16      195.95    106.98 o 
   0   3  -4      302.10      272.93     15.14 o 
   1   3  -4     3142.21     3068.12     85.34 o 
   2   3  -4       96.93      100.77      7.93 o 
   3   3  -4     2141.98     1987.31     50.99 o 
   4   3  -4      702.42      625.48     16.16 o 
   5   3  -4     1209.62     1132.60     54.79 o 
   6   3  -4       86.47       98.02     10.38 o 
   7   3  -4     1612.73     1443.50    169.86 o 
   8   3  -4      147.17      128.30     12.51 o 
   9   3  -4     1681.71     1699.95     49.78 o 
  10   3  -4       59.72       72.91     13.37 o 
  11   3  -4     1780.47     2017.81     37.09 o 
  12   3  -4      183.12      207.04     20.25 o 
  13   3  -4      482.46      498.95     27.15 o 
  14   3  -4       18.08       37.55     22.19 o 
  15   3  -4      352.88      353.49     69.46 o 
  16   3  -4       32.69       31.15     12.30 o 
  17   3  -4      323.51      319.93     27.53 o 
  18   3  -4       46.10       55.02     17.81 o 
  19   3  -4      304.23      267.36     40.09 o 
   0   4  -4     2355.16     2298.84    115.96 o 
   1   4  -4      413.55      398.11     33.37 o 
   2   4  -4     1797.65     1746.65     45.18 o 
   3   4  -4      419.50      377.62     28.40 o 
   4   4  -4     1008.06     1004.81     23.43 o 
   5   4  -4      369.24      405.25     16.25 o 
   6   4  -4      361.57      371.90     15.26 o 
   7   4  -4      311.71      309.35     15.02 o 
   8   4  -4      702.56      662.54     35.80 o 
   9   4  -4      254.59      222.71     31.36 o 
  10   4  -4     1099.16     1149.76     29.22 o 
  11   4  -4      346.90      318.67     26.81 o 
  12   4  -4      834.35      941.43     42.64 o 
  13   4  -4      139.45      147.14     20.27 o 
  14   4  -4      290.86      267.94     21.05 o 
  15   4  -4       58.45       78.05     13.55 o 
  16   4  -4      144.44      128.19     19.10 o 
  17   4  -4       40.97       25.80     15.17 o 
  18   4  -4      152.13      112.23     30.06 o 
   0   5  -4     1303.56     1361.56     68.38 o 
   1   5  -4      467.16      492.11     13.98 o 
   2   5  -4      571.30      573.13     22.23 o 
   3   5  -4      398.30      392.65     29.75 o 
   4   5  -4      131.61      145.17     11.30 o 
   5   5  -4      776.91      808.88     20.75 o 
   6   5  -4      410.19      389.53     17.33 o 
   7   5  -4      494.18      505.30     17.41 o 
   8   5  -4      304.05      313.26     17.66 o 
   9   5  -4      286.24      282.70     29.98 o 
  10   5  -4      407.19      402.95     28.71 o 
  11   5  -4      179.34      191.73     17.21 o 
  12   5  -4      213.90      214.97     21.19 o 
  13   5  -4      209.01      193.25     22.66 o 
  14   5  -4      189.94      166.78     24.50 o 
  15   5  -4      126.93      119.20     18.34 o 
  16   5  -4       79.11       70.39     19.61 o 
  17   5  -4      112.08      100.22     17.57 o 
   0   6  -4      144.02      148.58     17.00 o 
   1   6  -4     1089.78     1132.01     36.26 o 
   2   6  -4      286.29      278.51     23.74 o 
   3   6  -4      787.31      869.86     27.32 o 
   4   6  -4      270.85      265.70     17.91 o 
   5   6  -4      702.85      681.41     31.30 o 
   6   6  -4      696.95      715.83     24.29 o 
   7   6  -4      613.26      684.80     27.71 o 
   8   6  -4      193.46      206.19     20.60 o 
   9   6  -4      623.53      676.92     25.36 o 
  10   6  -4       31.91       36.30     10.24 o 
  11   6  -4      446.62      447.25     23.82 o 
  12   6  -4       33.05       29.01     12.24 o 
  13   6  -4      229.23      233.51     20.44 o 
  14   6  -4      135.95      135.35     19.30 o 
  15   6  -4      223.61      217.86     17.32 o 
  16   6  -4      125.79      107.76     22.91 o 
   0   7  -4      292.14      303.38     24.06 o 
   1   7  -4       68.44       57.44      9.68 o 
   2   7  -4      689.56      781.79     34.67 o 
   3   7  -4      119.23      147.15     13.98 o 
   4   7  -4     1084.42     1117.47    100.55 o 
   5   7  -4       92.79       94.31     12.50 o 
   6   7  -4      924.51     1010.98     55.81 o 
   7   7  -4       43.60       33.34      9.64 o 
   8   7  -4      433.45      430.34     21.83 o 
   9   7  -4       26.51       42.82     11.24 o 
  10   7  -4      350.39      353.34     19.92 o 
  11   7  -4       55.94       55.58     11.48 o 
  12   7  -4      210.75      181.54     15.40 o 
  13   7  -4       29.94       27.71     14.25 o 
  14   7  -4      210.50      211.22     16.92 o 
  15   7  -4       36.81       28.57     20.41 o 
   0   8  -4       53.20       69.20     11.46 o 
   1   8  -4      602.08      665.96     23.52 o 
   2   8  -4        5.94       10.98     13.38 o 
   3   8  -4      601.67      655.89     29.76 o 
   4   8  -4       90.67      102.88     15.34 o 
   5   8  -4      698.68      723.12     36.80 o 
   6   8  -4        0.60       15.04     15.78 o 
   7   8  -4      428.78      412.34     22.05 o 
   8   8  -4       24.34       25.42     15.27 o 
   9   8  -4      309.13      312.72     22.28 o 
  10   8  -4        8.35       33.47     15.33 o 
  11   8  -4      266.05      242.73     17.27 o 
  12   8  -4        3.40       20.63     17.60 o 
  13   8  -4      343.25      297.55     31.29 o 
   0   9  -4      680.82      686.24     41.75 o 
   1   9  -4       45.48       39.53     11.28 o 
   2   9  -4      415.50      372.50     41.90 o 
   3   9  -4       15.34       10.48     18.75 o 
   4   9  -4      405.87      379.81     28.57 o 
   5   9  -4       11.83       18.89     13.88 o 
   6   9  -4      548.12      511.74     24.96 o 
   7   9  -4        5.08       25.68     16.64 o 
   8   9  -4      441.53      408.41     24.16 o 
   9   9  -4        3.37        7.13     16.28 o 
  10   9  -4      194.35      161.89     26.41 o 
  11   9  -4       38.04       26.16     22.10 o 
   0  10  -4        3.78       23.14     14.19 o 
   1  10  -4      337.13      304.27     39.93 o 
   2  10  -4       26.14       29.52     16.88 o 
   3  10  -4      199.67      176.39     22.71 o 
   4  10  -4       30.28       27.99     16.72 o 
   5  10  -4      128.14      111.91     19.37 o 
   6  10  -4       26.36       30.54     23.62 o 
   7  10  -4      174.25      125.11     28.22 o 
   0   1  -3     1661.06     1813.53     98.44 o 
   1   1  -3     3955.73     3683.50     94.34 o 
   2   1  -3     1140.42     1153.37     22.83 o 
   3   1  -3       98.23      126.68      6.39 o 
   4   1  -3      309.18      281.48     20.28 o 
   5   1  -3     1074.48      984.50     21.70 o 
   6   1  -3      570.89      561.13     15.47 o 
   7   1  -3     2246.52     2324.09     93.41 o 
   8   1  -3        2.93       13.18      5.51 o 
   9   1  -3     1145.50      996.14     89.46 o 
  10   1  -3      950.31      913.08     26.74 o 
  11   1  -3      395.77      406.61     16.90 o 
  12   1  -3      116.58      117.19     12.37 o 
  13   1  -3      117.08      100.29     11.84 o 
  14   1  -3       27.90       19.83      9.01 o 
  15   1  -3      384.48      442.84     23.82 o 
  16   1  -3       17.45       25.28     11.34 o 
  17   1  -3       42.99       51.06     11.37 o 
  18   1  -3       30.54       47.59     11.86 o 
  19   1  -3        3.89       15.46     11.73 o 
  20   1  -3        6.09       12.82     25.37 o 
   0   2  -3     1094.33     1017.96     35.35 o 
   1   2  -3     2608.59     2690.57     81.55 o 
   2   2  -3      514.00      508.01     16.33 o 
   3   2  -3      816.61      852.82     31.68 o 
   4   2  -3     2839.88     2652.88    112.61 o 
   5   2  -3      119.39       86.41      8.40 o 
   6   2  -3      998.55      974.92     35.50 o 
   7   2  -3      524.07      457.79     38.79 o 
   8   2  -3      310.91      291.43     12.63 o 
   9   2  -3      928.91      909.43     28.49 o 
  10   2  -3      299.33      308.16     14.19 o 
  11   2  -3      796.21      747.28     25.99 o 
  12   2  -3       88.04       84.11      9.97 o 
  13   2  -3      108.74       96.97     13.44 o 
  14   2  -3      342.46      321.48     19.07 o 
  15   2  -3       63.67       49.30     11.63 o 
  16   2  -3      264.28      250.77     24.49 o 
  17   2  -3       71.16       47.75     10.70 o 
  18   2  -3       46.03       60.53     13.88 o 
  19   2  -3       97.54       77.14     15.81 o 
  20   2  -3       44.14       25.97     14.65 o 
   0   3  -3     2209.79     2005.88     91.01 o 
   1   3  -3      251.09      265.73      9.52 o 
   2   3  -3     1513.43     1485.81     45.32 o 
   3   3  -3     1284.83     1231.86     34.74 o 
   4   3  -3      588.12      558.57     17.21 o 
   5   3  -3     2123.91     2314.71    101.93 o 
   6   3  -3      934.76      939.71     27.35 o 
   7   3  -3      175.01      176.87     13.35 o 
   8   3  -3      793.10      723.95     34.54 o 
   9   3  -3      357.78      379.24     17.35 o 
  10   3  -3      603.66      621.70     25.50 o 
  11   3  -3      185.25      197.49     17.16 o 
  12   3  -3      472.71      549.61     28.93 o 
  13   3  -3      246.83      238.60     16.07 o 
  14   3  -3      241.57      245.39     17.99 o 
  15   3  -3      125.70       99.66     21.98 o 
  16   3  -3      128.17      107.97     16.01 o 
  17   3  -3      242.32      208.17     14.78 o 
  18   3  -3      107.53       95.81     14.52 o 
  19   3  -3       37.70       36.41     15.73 o 
   0   4  -3     1595.02     1556.87     67.82 o 
   1   4  -3     1589.39     1550.52     34.11 o 
   2   4  -3     3625.38     3442.13     75.90 o 
   3   4  -3     1287.68     1152.48     81.08 o 
   4   4  -3      689.11      695.11     22.15 o 
   5   4  -3     1825.44     1811.30     46.66 o 
   6   4  -3     1296.77     1296.18     34.94 o 
   7   4  -3     1006.40     1007.56     30.56 o 
   8   4  -3      840.63      835.33     63.16 o 
   9   4  -3      765.27      756.87    108.44 o 
  10   4  -3     1162.38     1265.71     54.67 o 
  11   4  -3      330.60      396.18     24.58 o 
  12   4  -3      649.19      636.57     23.99 o 
  13   4  -3      681.75      816.13     37.71 o 
  14   4  -3      247.31      256.66     14.76 o 
  15   4  -3      266.03      281.96     22.56 o 
  16   4  -3      211.41      233.47     22.63 o 
  17   4  -3      201.25      173.65     19.28 o 
  18   4  -3       93.63       78.50     15.64 o 
  19   4  -3      136.60      126.07     32.24 o 
   0   5  -3      396.17      404.70     21.08 o 
   1   5  -3     4080.71     4295.65    161.40 o 
   2   5  -3      377.04      323.95     26.83 o 
   3   5  -3      690.67      745.92     29.51 o 
   4   5  -3     2108.48     2204.33     47.90 o 
   5   5  -3       35.25       38.71      8.45 o 
   6   5  -3     1266.62     1229.58     28.77 o 
   7   5  -3      361.87      422.54     19.34 o 
   8   5  -3      761.60      764.73     65.87 o 
   9   5  -3     1018.90     1096.61     29.07 o 
  10   5  -3       92.91      106.29     13.38 o 
  11   5  -3     1247.24     1228.66     37.26 o 
  12   5  -3      186.07      231.69     23.47 o 
  13   5  -3      577.54      561.91     32.49 o 
  14   5  -3      239.23      218.15     22.20 o 
  15   5  -3      125.29      113.70     15.85 o 
  16   5  -3      405.60      393.56     38.99 o 
  17   5  -3       12.06       21.72     23.28 o 
  18   5  -3      175.04      111.71     36.01 o 
   0   6  -3     1180.80     1135.62     36.29 o 
   1   6  -3      261.01      275.39     14.26 o 
   2   6  -3      451.48      452.15     14.51 o 
   3   6  -3      785.30      775.44     95.85 o 
   4   6  -3      434.76      431.54     21.90 o 
   5   6  -3      637.08      612.86     26.30 o 
   6   6  -3      282.76      272.15     18.68 o 
   7   6  -3      576.49      614.36     18.39 o 
   8   6  -3      536.07      573.63     22.96 o 
   9   6  -3      176.75      186.95     20.32 o 
  10   6  -3      497.22      557.10     25.83 o 
  11   6  -3      261.83      254.80     22.20 o 
  12   6  -3      207.29      221.88     18.23 o 
  13   6  -3       97.88      107.97     20.72 o 
  14   6  -3      106.65       83.90     12.20 o 
  15   6  -3      299.24      283.33     38.00 o 
  16   6  -3       35.18       31.63     16.80 o 
   0   7  -3      610.02      645.81     31.08 o 
   1   7  -3      209.13      226.38     16.73 o 
   2   7  -3      586.66      697.66     28.54 o 
   3   7  -3      442.43      444.97     23.64 o 
   4   7  -3      304.86      316.93     16.25 o 
   5   7  -3      380.20      404.87     26.16 o 
   6   7  -3      320.66      328.69     29.60 o 
   7   7  -3      294.94      314.76     15.51 o 
   8   7  -3      197.20      207.03     21.24 o 
   9   7  -3      163.42      152.23     15.46 o 
  10   7  -3      337.89      342.71     37.50 o 
  11   7  -3      124.71      117.27     17.08 o 
  12   7  -3      163.16      133.03     15.89 o 
  13   7  -3      103.36       93.94     16.78 o 
  14   7  -3      158.26      140.74     17.44 o 
  15   7  -3      108.73      100.35     22.86 o 
   0   8  -3       93.36      115.52     18.40 o 
   1   8  -3      187.52      172.84     18.98 o 
   2   8  -3       84.09       55.13     17.93 o 
   3   8  -3      102.56      103.50     17.44 o 
   4   8  -3       88.39      100.82     16.10 o 
   5   8  -3      176.43      178.13     20.99 o 
   6   8  -3       67.48       76.16     14.10 o 
   7   8  -3      127.53      116.15     13.77 o 
   8   8  -3       43.42       53.54     10.35 o 
   9   8  -3      149.59      137.52     16.19 o 
  10   8  -3       31.47       28.81     15.05 o 
  11   8  -3      126.53      117.21     16.63 o 
  12   8  -3       47.00       31.81     12.75 o 
  13   8  -3       68.53       59.39     15.42 o 
   0   9  -3      159.19      137.56     23.63 o 
   1   9  -3       53.16       53.05     10.17 o 
   2   9  -3      164.76      177.72     19.36 o 
   3   9  -3       46.67       50.14     14.77 o 
   4   9  -3      145.01       93.34     16.79 o 
   5   9  -3      123.02      114.14     21.10 o 
   6   9  -3       77.87       81.03     13.75 o 
   7   9  -3       91.48       97.81     13.59 o 
   8   9  -3       73.11       48.15     13.01 o 
   9   9  -3       42.65       40.85     12.39 o 
  10   9  -3       91.73       88.69     18.87 o 
  11   9  -3       52.71       49.34     24.45 o 
   0  10  -3       85.50       39.93     13.84 o 
   1  10  -3       32.55       31.04     10.76 o 
   2  10  -3       67.25       76.30     16.82 o 
   3  10  -3       73.88       47.59     15.64 o 
   4  10  -3       55.69       69.47     17.98 o 
   5  10  -3       55.62       56.26     15.36 o 
   6  10  -3        4.44       13.20     16.16 o 
   7  10  -3       40.89       22.13     11.73 o 
   2  11  -3       77.38       81.25     35.15 o 
   3  11  -3       34.93       36.99     18.90 o 
   2   0  -2     4243.85     3783.69     22.15 o 
   3   0  -2      404.58      320.96     80.18 o 
   4   0  -2     9578.73     9005.94    442.41 o 
   5   0  -2      843.11      624.84     24.97 o 
   6   0  -2     2174.01     2059.28     60.84 o 
   7   0  -2     2107.30     1696.69    105.01 o 
   8   0  -2      110.70      117.62     12.63 o 
   9   0  -2     5146.74     4619.12     52.22 o 
  10   0  -2       20.77       32.69     12.56 o 
  11   0  -2     2941.07     2918.83    103.12 o 
  12   0  -2       80.59       84.30     18.10 o 
  13   0  -2     3476.32     3330.12    211.80 o 
  14   0  -2      214.21      231.62     22.39 o 
  15   0  -2      347.91      345.83     23.90 o 
  16   0  -2       19.61       40.41     23.89 o 
  17   0  -2      326.44      341.30     34.52 o 
  18   0  -2       67.05       57.78     12.39 o 
  19   0  -2      745.70      686.27     47.36 o 
  20   0  -2       29.00       41.36     18.82 o 
   1   1  -2     1050.60     1023.33     25.91 o 
   2   1  -2    10323.76     9099.45    267.68 o 
   3   1  -2      563.40      532.72     24.78 o 
   4   1  -2     3987.60     3344.74     94.03 o 
   5   1  -2      266.89      290.99      9.34 o 
   6   1  -2     5925.13     5160.59    119.28 o 
   7   1  -2       23.77       22.76      6.03 o 
   8   1  -2     5472.36     4764.69     45.10 o 
   9   1  -2       72.93       74.85      8.13 o 
  10   1  -2     4302.84     4270.37    139.56 o 
  11   1  -2      209.81      213.33     13.68 o 
  12   1  -2     2876.25     2913.13     42.18 o 
  13   1  -2        7.10       20.66     10.05 o 
  14   1  -2     1359.89     1391.87     69.20 o 
  15   1  -2        3.58        6.29     13.77 o 
  16   1  -2      741.46      748.16     51.58 o 
  17   1  -2        7.32       27.66     16.11 o 
  18   1  -2      716.54      630.31     46.87 o 
  19   1  -2        1.02       13.95     14.39 o 
  20   1  -2      803.94      657.92     89.70 o 
   0   2  -2      270.41      286.65     10.28 o 
   1   2  -2     5027.78     4977.29    114.61 o 
   2   2  -2      227.79      226.87      8.06 o 
   5   2  -2     6024.96     5591.09    164.08 o 
   6   2  -2      129.98      125.18      7.79 o 
   7   2  -2     4834.87     4550.86    124.34 o 
   8   2  -2      151.68      148.82      7.87 o 
   9   2  -2     3148.01     3096.90     65.45 o 
  10   2  -2       28.50       30.80      8.22 o 
  11   2  -2     3391.38     3318.09     69.56 o 
  12   2  -2        5.43       17.01      6.52 o 
  13   2  -2      856.85      914.81     33.64 o 
  14   2  -2        4.83        8.19     16.86 o 
  15   2  -2     1641.64     1701.09     42.62 o 
  16   2  -2      139.48      122.07     12.86 o 
  17   2  -2     1074.18     1086.84     34.30 o 
  18   2  -2       96.09       89.48     12.78 o 
  19   2  -2      569.49      487.62     27.71 o 
  20   2  -2       28.72       25.12     15.17 o 
   0   3  -2     5142.03     4508.48    151.14 o 
   1   3  -2      299.95      277.17      7.86 o 
   2   3  -2     5611.52     5258.09    138.93 o 
   3   3  -2     1561.98     1524.24     49.14 o 
   4   3  -2     9729.35     9062.10    172.35 o 
   5   3  -2      448.85      440.41     16.04 o 
   6   3  -2     3668.50     3652.85    126.71 o 
   7   3  -2      128.85      134.15     12.49 o 
   8   3  -2     2837.07     2873.14     71.55 o 
   9   3  -2      107.18      106.57     14.03 o 
  10   3  -2     2293.94     2310.32     48.26 o 
  11   3  -2      341.95      371.80     16.36 o 
  12   3  -2     1229.21     1277.97     32.63 o 
  13   3  -2      184.04      187.90     15.99 o 
  14   3  -2     1279.39     1287.92     41.15 o 
  15   3  -2      171.38      166.99     13.44 o 
  16   3  -2     1221.02     1271.35     42.84 o 
  17   3  -2       48.20       43.45     14.69 o 
  18   3  -2      662.66      554.87     23.48 o 
  19   3  -2       21.18       20.90     15.88 o 
   0   4  -2      506.46      465.73     20.26 o 
   1   4  -2     1763.89     1500.41     67.68 o 
   2   4  -2      886.36      802.86     21.29 o 
   4   4  -2      416.46      395.89     38.04 o 
   5   4  -2     5220.23     5317.68     59.65 o 
   6   4  -2     1354.80     1372.13     43.58 o 
   7   4  -2     2865.08     3103.36     91.19 o 
   8   4  -2      476.34      509.90     22.50 o 
   9   4  -2     1181.99     1215.66     34.75 o 
  10   4  -2      157.34      168.74     16.63 o 
  11   4  -2      344.20      366.41     25.20 o 
  12   4  -2      215.82      226.21     21.54 o 
  13   4  -2      983.70     1080.96     37.01 o 
  14   4  -2      265.16      266.47     24.29 o 
  15   4  -2      747.50      773.49     27.78 o 
  16   4  -2      102.50       89.43     18.67 o 
  17   4  -2      579.57      531.84     34.06 o 
  18   4  -2       62.09       84.26     18.10 o 
  19   4  -2      192.02      191.53     31.12 o 
   0   5  -2      785.91      781.77     30.69 o 
   1   5  -2     2197.74     2104.09     55.59 o 
   2   5  -2      614.65      566.45     18.49 o 
   3   5  -2     1243.72     1195.02     41.31 o 
   4   5  -2      781.07      691.03     77.60 o 
   5   5  -2      821.79      793.89     32.17 o 
   6   5  -2     1475.10     1425.25     36.51 o 
   7   5  -2      883.04      888.25     53.05 o 
   8   5  -2      397.99      414.77     17.51 o 
   9   5  -2      723.21      700.58     60.31 o 
  10   5  -2       77.16       74.66     17.73 o 
  11   5  -2      573.30      574.92     28.30 o 
  12   5  -2      303.72      311.61     31.01 o 
  13   5  -2      403.56      434.07     26.66 o 
  14   5  -2      323.33      367.91     25.60 o 
  15   5  -2      289.08      261.60     25.78 o 
  16   5  -2      193.95      165.71     24.46 o 
  17   5  -2      128.01      118.69     20.56 o 
  18   5  -2       94.63       76.03     31.56 o 
   0   6  -2     1829.48     1902.76     59.49 o 
   1   6  -2      450.26      459.88     18.35 o 
   2   6  -2     1069.88     1084.41     29.74 o 
   3   6  -2      368.46      359.51     29.28 o 
   4   6  -2     1209.64     1215.66     90.32 o 
   5   6  -2       81.71       79.14     14.04 o 
   6   6  -2      306.46      294.62     15.73 o 
   7   6  -2      101.62       97.88     12.80 o 
   8   6  -2      613.16      703.07     26.17 o 
   9   6  -2      106.88      134.41     10.77 o 
  10   6  -2     1141.44     1276.64     36.57 o 
  11   6  -2      229.59      264.02     23.53 o 
  12   6  -2      524.32      535.44     33.03 o 
  13   6  -2      123.33      126.09     16.52 o 
  14   6  -2      192.64      194.73     18.27 o 
  15   6  -2       87.51       74.14     15.79 o 
  16   6  -2      181.37      159.24     15.01 o 
  17   6  -2        9.88       13.29     30.46 o 
   0   7  -2       27.80       35.48     15.61 o 
   1   7  -2     1055.27     1038.24     70.28 o 
   2   7  -2       12.38       24.57     11.43 o 
   3   7  -2      955.75      969.39     36.15 o 
   4   7  -2       44.07       44.63      7.87 o 
   5   7  -2      503.18      546.66     35.20 o 
   6   7  -2        6.19       20.24     11.40 o 
   7   7  -2      496.63      479.94     40.57 o 
   8   7  -2       14.50       21.98     13.27 o 
   9   7  -2      852.45      887.72     26.79 o 
  10   7  -2       46.32       49.29      9.31 o 
  11   7  -2      635.65      649.65     28.59 o 
  12   7  -2        8.31       32.16     11.22 o 
  13   7  -2      216.38      195.49     19.09 o 
  14   7  -2        4.96       18.80     18.63 o 
  15   7  -2      137.49      116.38     19.67 o 
   0   8  -2      578.28      662.20     27.38 o 
   1   8  -2       14.81       29.38     18.68 o 
   2   8  -2      733.66      759.03     25.69 o 
   3   8  -2       22.86       19.76     14.48 o 
   4   8  -2      326.53      308.56     23.16 o 
   5   8  -2       28.14       37.10     12.40 o 
   6   8  -2      783.85      774.49     28.98 o 
   7   8  -2        6.66       19.31     13.78 o 
   8   8  -2      438.45      460.41     24.99 o 
   9   8  -2       22.14       43.63     14.18 o 
  10   8  -2      299.03      270.44     22.92 o 
  11   8  -2       26.81       31.54      9.94 o 
  12   8  -2      266.27      195.37     29.60 o 
  13   8  -2       27.19       29.38     14.33 o 
   0   9  -2       26.87       27.49     23.51 o 
   1   9  -2      613.51      655.30     27.49 o 
   2   9  -2        2.87       23.67     15.99 o 
   3   9  -2      305.36      341.60     23.81 o 
   4   9  -2       19.64       22.55     19.07 o 
   5   9  -2      579.74      585.71     31.26 o 
   6   9  -2       11.58       17.55     12.57 o 
   7   9  -2      543.89      549.06     22.81 o 
   8   9  -2        3.23       22.40     15.62 o 
   9   9  -2      247.14      212.86     18.96 o 
  10   9  -2        0.01        1.93     12.52 o 
  11   9  -2      152.21      114.41     14.68 o 
   0  10  -2      279.94      254.36     30.44 o 
   1  10  -2       16.99       29.79     20.88 o 
   2  10  -2      218.61      254.99     20.94 o 
   3  10  -2       22.54       20.54     16.66 o 
   4  10  -2      591.54      533.87     30.25 o 
   5  10  -2        1.75       20.20     17.46 o 
   6  10  -2      434.32      368.51     26.99 o 
   7  10  -2       16.72       25.45     15.95 o 
   8  10  -2      301.10      227.01     21.11 o 
   1  11  -2       90.93       85.77     35.33 o 
   2  11  -2        1.92       11.71     26.38 o 
   3  11  -2      320.99      302.40     45.24 o 
   0   1  -1      476.08      529.99     16.69 o 
   1   1  -1      723.39      581.85     20.85 o 
   2   1  -1     1875.31     1812.68     37.85 o 
   3   1  -1     5270.98     5151.29     93.66 o 
   4   1  -1     2595.25     2296.41     68.11 o 
   5   1  -1     1675.68     1672.70     33.55 o 
   6   1  -1      809.98      878.63     21.65 o 
   7   1  -1     2057.96     2105.13     42.51 o 
   8   1  -1      291.20      276.59     25.48 o 
   9   1  -1     1011.28      967.96     33.56 o 
  10   1  -1       94.20       90.60      9.91 o 
  11   1  -1     1766.38     1766.28     50.88 o 
  12   1  -1      105.11      103.18     10.97 o 
  13   1  -1      100.01      108.95     11.79 o 
  14   1  -1       53.26       51.29      7.80 o 
  15   1  -1       13.60       13.07     12.74 o 
  16   1  -1      531.75      523.33     49.80 o 
  17   1  -1       26.19       33.95     12.13 o 
  18   1  -1        6.59       30.53     16.35 o 
  19   1  -1       17.83       16.67     15.99 o 
  20   1  -1       17.76       39.90     22.84 o 
   0   2  -1     1976.19     2052.95    126.25 o 
   1   2  -1       56.60       36.58      4.36 o 
   2   2  -1     2250.43     1891.04     21.17 o 
   3   2  -1     5303.26     5017.49    110.46 o 
   4   2  -1      848.38      851.92     19.09 o 
   6   2  -1      754.97      650.76     20.10 o 
   7   2  -1     1704.82     1711.93     19.91 o 
   8   2  -1      220.00      200.39     10.58 o 
   9   2  -1      665.21      681.77     19.97 o 
  10   2  -1      665.36      629.54     50.48 o 
  11   2  -1      159.20      165.54     13.06 o 
  12   2  -1       40.33       37.63      8.13 o 
  13   2  -1      237.77      238.19     13.93 o 
  14   2  -1       69.40       82.62     13.20 o 
  15   2  -1      597.38      634.97     21.55 o 
  16   2  -1      135.01      131.08     20.14 o 
  17   2  -1      476.90      466.67     24.37 o 
  18   2  -1       66.66       69.66     15.24 o 
  19   2  -1       37.62       37.83     14.29 o 
  20   2  -1       21.74       23.17     15.48 o 
   0   3  -1      661.86      660.26     32.98 o 
   1   3  -1     4554.04     5126.05    128.75 o 
   2   3  -1      641.25      555.07     14.12 o 
   3   3  -1      348.41      293.36     40.85 o 
   4   3  -1     4073.58     3881.34     83.69 o 
   5   3  -1     1730.21     1687.01     38.76 o 
   6   3  -1     1673.42     1655.13     55.84 o 
   7   3  -1     2341.61     2329.89     64.31 o 
   8   3  -1      685.30      639.90     26.60 o 
   9   3  -1      447.23      445.74     18.64 o 
  10   3  -1      262.07      263.78     11.19 o 
  11   3  -1       52.65       63.82      7.22 o 
  12   3  -1      234.45      238.52     16.89 o 
  13   3  -1      932.40      965.77     24.96 o 
  14   3  -1      612.47      591.73     58.08 o 
  15   3  -1      363.88      379.89     21.99 o 
  16   3  -1      306.65      307.68     19.75 o 
  17   3  -1      162.44      144.76     14.73 o 
  18   3  -1      183.11      181.12     17.48 o 
  19   3  -1       66.04       58.53     17.20 o 
  20   3  -1       11.43       -0.20     32.28 o 
   0   4  -1     1811.10     1807.20     68.87 o 
   1   4  -1      820.19      780.04     21.07 o 
   2   4  -1      650.65      594.06     17.77 o 
   3   4  -1      586.98      518.07     45.94 o 
   4   4  -1     1980.54     1987.06     71.59 o 
   5   4  -1     1357.85     1338.63     51.93 o 
   6   4  -1     3048.78     3177.50     82.71 o 
   7   4  -1     1793.00     1766.34     45.99 o 
   8   4  -1      807.45      665.75     54.81 o 
   9   4  -1      113.85      130.41     16.56 o 
  10   4  -1        3.16       10.07     13.37 o 
  11   4  -1      362.06      409.63     22.73 o 
  12   4  -1      551.06      600.93     33.74 o 
  13   4  -1      433.78      492.63     28.37 o 
  14   4  -1      694.01      705.02     32.96 o 
  15   4  -1      346.90      341.31     73.30 o 
  16   4  -1      211.46      210.50     22.77 o 
  17   4  -1       79.37       68.50     18.60 o 
  18   4  -1      134.03      131.15     21.46 o 
  19   4  -1      110.43      105.66     20.57 o 
   0   5  -1     1685.28     1545.64     73.10 o 
   1   5  -1      317.16      269.27     18.25 o 
   2   5  -1     1342.86     1318.25     93.07 o 
   3   5  -1     2059.01     2014.09     80.60 o 
   4   5  -1      126.65      114.75     12.21 o 
   5   5  -1     2950.39     2868.53    151.17 o 
   6   5  -1     1142.24     1167.61     24.45 o 
   7   5  -1     1840.73     1858.72     38.66 o 
   8   5  -1      353.37      376.65     16.66 o 
   9   5  -1      281.18      300.75     16.95 o 
  10   5  -1      632.60      677.70     24.15 o 
  11   5  -1      375.60      356.57     62.43 o 
  12   5  -1      416.59      423.06     21.35 o 
  13   5  -1      244.41      250.81     22.36 o 
  14   5  -1      298.27      342.71     19.88 o 
  15   5  -1      491.80      452.46     68.27 o 
  16   5  -1       57.20       47.35     17.98 o 
  17   5  -1      326.26      318.76     27.07 o 
  18   5  -1       80.61       65.28     20.64 o 
   0   6  -1     1342.76     1352.71     55.97 o 
   1   6  -1     1263.87     1279.75     25.28 o 
   2   6  -1     1651.17     1591.89     36.59 o 
   3   6  -1      467.11      455.46     50.17 o 
   4   6  -1     1003.75     1029.40     28.96 o 
   5   6  -1      223.20      259.82     19.14 o 
   6   6  -1      373.37      373.02     16.28 o 
   7   6  -1       41.90       33.96     10.48 o 
   8   6  -1      419.11      477.30     20.59 o 
   9   6  -1      846.37      881.32     30.30 o 
  10   6  -1      998.05     1019.09     35.82 o 
  11   6  -1      530.57      535.67     26.85 o 
  12   6  -1      504.31      530.56     24.68 o 
  13   6  -1      268.84      307.75     21.68 o 
  14   6  -1      251.48      215.45     23.08 o 
  15   6  -1       25.33       23.58     10.53 o 
  16   6  -1      177.58      170.56     25.59 o 
  17   6  -1      107.47       99.57     17.91 o 
   0   7  -1     1009.93     1099.95     43.61 o 
   1   7  -1      663.00      622.18     33.69 o 
   2   7  -1      546.42      545.55     22.04 o 
   3   7  -1      248.78      255.48     19.43 o 
   4   7  -1      516.95      535.24     47.66 o 
   5   7  -1       89.05      104.33     18.51 o 
   6   7  -1      104.95      122.13     11.42 o 
   7   7  -1       67.92       74.38     13.14 o 
   8   7  -1      439.33      445.46     22.94 o 
   9   7  -1      641.89      686.94     28.65 o 
  10   7  -1      495.05      492.06     30.73 o 
  11   7  -1      323.65      364.69     18.20 o 
  12   7  -1      299.60      296.27     14.60 o 
  13   7  -1      138.38      161.37     17.36 o 
  14   7  -1       72.33       59.38     18.44 o 
  15   7  -1       22.98       32.87     15.45 o 
   0   8  -1      319.04      323.58     27.38 o 
   1   8  -1      218.17      224.02     18.03 o 
   2   8  -1      282.86      314.16     24.06 o 
   3   8  -1      194.89      174.71     18.79 o 
   4   8  -1      163.78      176.96     23.17 o 
   5   8  -1      118.01      116.02     16.58 o 
   6   8  -1      305.55      303.09     19.52 o 
   7   8  -1      256.35      233.30     28.25 o 
   8   8  -1      265.21      297.27     21.64 o 
   9   8  -1      105.39      110.29     15.97 o 
  10   8  -1      201.17      230.19     20.19 o 
  11   8  -1      115.06      121.79     18.03 o 
  12   8  -1       83.04       73.76     16.39 o 
  13   8  -1       52.96       45.35     14.95 o 
  14   8  -1       61.53       38.25     13.24 o 
   0   9  -1       97.83       74.37     41.35 o 
   1   9  -1       76.76       73.78     15.20 o 
   2   9  -1       66.49       65.99     14.03 o 
   3   9  -1       49.41       64.35     17.26 o 
   4   9  -1      132.58      135.25     18.01 o 
   5   9  -1      122.13      104.05     16.63 o 
   6   9  -1      101.62       88.88     11.74 o 
   7   9  -1       21.53       21.22     10.22 o 
   8   9  -1       62.83       60.13     13.91 o 
   9   9  -1       40.42       42.23     15.90 o 
  10   9  -1       62.12       48.42     16.04 o 
  11   9  -1       48.62       41.33     14.00 o 
  12   9  -1       28.43        5.48     21.16 o 
   0  10  -1        7.54       26.11     26.17 o 
   1  10  -1       33.45       46.57     16.53 o 
   2  10  -1      103.42      100.59     13.56 o 
   3  10  -1       68.88       63.33     13.35 o 
   4  10  -1       93.58       93.94     17.37 o 
   5  10  -1       28.43       36.25     11.87 o 
   6  10  -1       89.41       79.83     15.29 o 
   7  10  -1       22.91       11.07     18.50 o 
   8  10  -1       34.66       43.34     16.53 o 
   0  11  -1        5.92        5.77     24.21 o 
   1  11  -1       29.51       25.52     12.83 o 
   2  11  -1       42.02       43.86     24.39 o 
   3  11  -1       55.81       32.70     21.29 o 
   1   0   0        1.14       10.34      1.62 o 
   3   0   0        9.66       11.09      4.22 o 
   4   0   0     1700.37     1504.24    131.77 o 
   5   0   0       68.46       58.18      7.93 o 
   6   0   0     1675.30     1512.04     48.21 o 
   7   0   0       11.44       14.71      7.28 o 
   8   0   0    20592.25    18813.01    550.62 o 
   9   0   0       11.20       16.10     10.22 o 
  10   0   0     7177.87     6287.58     66.91 o 
  11   0   0        0.54        6.48     14.77 o 
  12   0   0    12370.74    12724.13    374.45 o 
  13   0   0        0.27        9.52     19.94 o 
  14   0   0     3806.39     3995.84    115.48 o 
  15   0   0       42.78       25.59     14.16 o 
  16   0   0       59.68       64.12     13.31 o 
  17   0   0       13.07       24.44     15.20 o 
  18   0   0      890.43      866.89     50.50 o 
  19   0   0        0.10       32.73     25.91 o 
  20   0   0     1884.59     1705.35     75.44 o 
   0   1   0        1.86        1.37      3.88 o 
   2   1   0       41.31       55.06      3.00 o 
   3   1   0     4413.72     3861.20     84.91 o 
   4   1   0      490.92      388.00     13.16 o 
   5   1   0     2625.31     2213.89     49.53 o 
   6   1   0      148.85      109.19      7.47 o 
   8   1   0       32.72       25.73      6.76 o 
   9   1   0     5635.79     5283.53    131.69 o 
  10   1   0       20.99       22.62      5.58 o 
  11   1   0     5793.48     5602.92    166.32 o 
  12   1   0       15.26       19.14      8.76 o 
  13   1   0     2307.51     2561.51     63.76 o 
  14   1   0        0.61       13.47      9.29 o 
  15   1   0      817.22      950.12     35.23 o 
  16   1   0       37.02       29.67     11.38 o 
  17   1   0      618.52      660.56     22.72 o 
  18   1   0        0.11       14.78     14.48 o 
  19   1   0     1344.96     1261.18     39.77 o 
  20   1   0        2.36        8.88     17.10 o 
   1   2   0       42.66       51.01      4.75 o 
   3   2   0      562.04      500.78     15.20 o 
   4   2   0    12306.78    11500.63    365.58 o 
   5   2   0      714.36      649.82     15.54 o 
   6   2   0     6526.64     5877.11    151.16 o 
   7   2   0       16.96       16.97      5.23 o 
   8   2   0     1719.29     1693.13     65.42 o 
   9   2   0       94.69      108.53      7.60 o 
  10   2   0     5792.66     5362.86    189.99 o 
  11   2   0       28.92       23.31      7.36 o 
  12   2   0     1024.96     1067.22     29.12 o 
  13   2   0       20.52       25.97     13.96 o 
  14   2   0      619.94      711.50     20.97 o 
  15   2   0        7.60       16.77     13.24 o 
  16   2   0     2297.24     2483.47     58.90 o 
  17   2   0      111.66       97.90     15.70 o 
  18   2   0      818.31      775.15     33.22 o 
  19   2   0        5.48       10.28     19.05 o 
  20   2   0      266.35      241.34     18.55 o 
   0   3   0      718.77      737.31     24.52 o 
   1   3   0       16.65       14.70      3.28 o 
   2   3   0      422.65      346.96     11.66 o 
   3   3   0     8651.36     8415.75    183.85 o 
   4   3   0        0.80       12.40      4.20 o 
   5   3   0     7727.13     7212.03    165.99 o 
   6   3   0     1899.43     1982.93    184.97 o 
   7   3   0      440.99      397.38     16.17 o 
   8   3   0       91.65       86.21     12.99 o 
   9   3   0     2324.64     2326.17     52.82 o 
  10   3   0       19.48       19.45     11.17 o 
  11   3   0      373.85      372.62     13.58 o 
  12   3   0       61.34       58.41      7.72 o 
  13   3   0      727.46      791.72     29.41 o 
  14   3   0      345.53      386.94     20.59 o 
  15   3   0     1307.72     1441.28     44.55 o 
  16   3   0        8.57       30.43     16.75 o 
  17   3   0     1253.20     1402.04     99.35 o 
  18   3   0       76.03       66.16     13.41 o 
  19   3   0       35.95       57.41     15.74 o 
   0   4   0      123.81      145.47     12.66 o 
   1   4   0      673.93      681.39     16.93 o 
   2   4   0       16.62       13.87      4.56 o 
   3   4   0        2.59        3.88     12.75 o 
   4   4   0     3428.52     3245.74     87.91 o 
   5   4   0      408.99      344.88     36.26 o 
   7   4   0     1324.07     1286.51     37.66 o 
   8   4   0     1392.90     1246.11    127.76 o 
   9   4   0        3.37       10.60     17.24 o 
  10   4   0       26.04       25.98     11.65 o 
  11   4   0       46.88       58.89     11.97 o 
  12   4   0       25.98       38.33     16.06 o 
  13   4   0      266.37      249.60     20.33 o 
  14   4   0      963.56      992.30     40.71 o 
  15   4   0      199.75      205.21     21.31 o 
  16   4   0      615.79      659.66     28.65 o 
  17   4   0        6.68       39.69     32.48 o 
  18   4   0      259.28      227.78     24.61 o 
  19   4   0       90.83       64.71     15.18 o 
   0   5   0      136.18      103.98     14.03 o 
   1   5   0     2401.49     2274.89    235.30 o 
   2   5   0      571.03      585.82     34.46 o 
   3   5   0      738.71      719.46     31.72 o 
   4   5   0      975.63      806.15    126.58 o 
   5   5   0     1155.47     1180.13     26.00 o 
   6   5   0      557.17      546.39     46.20 o 
   7   5   0     2589.21     2590.46     68.05 o 
   8   5   0      413.46      413.71     18.42 o 
   9   5   0       66.48       67.16      8.48 o 
  10   5   0      340.65      370.97     22.81 o 
  11   5   0      456.23      508.87     26.84 o 
  12   5   0      244.11      238.62     23.64 o 
  13   5   0      695.07      745.09     37.89 o 
  14   5   0       95.15       92.02     16.99 o 
  15   5   0      501.87      496.12     25.20 o 
  16   5   0      203.04      180.12     18.33 o 
  17   5   0       42.23       42.40     16.33 o 
  18   5   0       90.23       84.09     17.83 o 
   0   6   0     1555.51     1548.22     54.72 o 
   1   6   0     1398.86     1359.59     96.16 o 
   2   6   0      485.09      505.72     19.49 o 
   3   6   0     1859.79     1725.08     65.32 o 
   4   6   0       52.68       71.42     12.03 o 
   5   6   0      358.14      409.18     20.73 o 
   6   6   0        1.99       10.97     14.49 o 
   7   6   0        4.89        3.77     10.36 o 
   8   6   0       72.48       66.43     12.74 o 
   9   6   0     1738.63     1868.26     61.76 o 
  10   6   0      415.93      414.87     21.31 o 
  11   6   0      968.75     1053.87     35.24 o 
  12   6   0      485.73      578.99     24.67 o 
  13   6   0      292.13      319.54     19.18 o 
  14   6   0       60.67       50.38     17.45 o 
  15   6   0       65.84       68.26     14.93 o 
  16   6   0        1.01       22.17     18.21 o 
  17   6   0      258.67      197.38     25.97 o 
   0   7   0     2141.79     2264.70     64.48 o 
   1   7   0      106.83      114.67     12.07 o 
   2   7   0     1396.12     1262.01    108.98 o 
   3   7   0      127.59      121.60     14.69 o 
   4   7   0      667.09      785.40     29.83 o 
   5   7   0      108.87      128.14     17.04 o 
   6   7   0      117.87      125.94     13.44 o 
   7   7   0       12.69       16.37      7.88 o 
   8   7   0      932.78     1062.07     31.19 o 
   9   7   0      263.68      278.08     20.21 o 
  10   7   0     1324.70     1488.19     53.36 o 
  11   7   0       69.28       68.83     15.44 o 
  12   7   0      572.58      634.75     29.61 o 
  13   7   0       10.45       17.73     19.89 o 
  14   7   0      131.99       91.19     20.00 o 
  15   7   0        0.46       10.79     14.94 o 
  16   7   0      161.35      160.96     28.29 o 
   0   8   0        5.45       10.21     14.34 o 
   1   8   0     1457.55     1641.10     31.75 o 
   2   8   0       23.00       24.38     13.78 o 
   3   8   0      670.61      740.91     29.14 o 
   4   8   0        0.01       19.79     19.17 o 
   5   8   0      598.72      657.62     29.98 o 
   6   8   0        6.01       18.23     20.48 o 
   7   8   0     1747.39     1813.22     52.14 o 
   8   8   0        0.77        8.65     22.79 o 
   9   8   0      442.36      441.00     54.33 o 
  10   8   0        7.05       21.96     19.23 o 
  11   8   0      594.50      586.65     27.65 o 
  12   8   0        4.62       11.42     19.55 o 
  13   8   0      264.66      236.18     20.09 o 
  14   8   0        0.15       15.10     15.35 o 
   0   9   0      929.03     1036.50     48.08 o 
   1   9   0       21.25       31.59     11.90 o 
   2   9   0      408.42      521.90     28.34 o 
   3   9   0       16.13        6.26     15.24 o 
   4   9   0      385.82      318.88     37.52 o 
   5   9   0       21.16       13.33     18.18 o 
   6   9   0      732.42      752.67     31.61 o 
   7   9   0        9.72        9.56     12.41 o 
   8   9   0      370.62      300.14     42.75 o 
   9   9   0       10.66       32.05     17.76 o 
  10   9   0      147.69      160.15     17.18 o 
  11   9   0        5.69       18.25     13.64 o 
  12   9   0      280.01      230.83     22.70 o 
   0  10   0       22.62       50.30     23.41 o 
   1  10   0      125.17      120.66     19.76 o 
   2  10   0        4.74       20.09     26.18 o 
   3  10   0      371.02      318.62     23.69 o 
   4  10   0        2.95       23.02     24.35 o 
   5  10   0      827.69      786.52     29.35 o 
   6  10   0        7.05       -0.91     19.78 o 
   7  10   0      307.24      287.24     19.83 o 
   8  10   0        0.09       12.20     12.26 o 
   9  10   0      216.34      172.58     23.28 o 
   0  11   0        3.55       25.44     41.49 o 
   1  11   0        3.72       16.49     15.75 o 
   2  11   0      190.99      145.42     24.75 o 
   0   1   1      540.27      466.50     78.45 o 
   1   1   1      735.17      599.47     35.11 o 
   2   1   1     1834.07     1757.75     43.66 o 
   3   1   1     5372.64     5106.31     27.74 o 
   4   1   1     2504.46     2267.68     76.01 o 
   5   1   1     1584.89     1575.48     36.61 o 
   6   1   1      782.12      856.35     24.20 o 
   7   1   1     1978.95     2019.33     77.40 o 
   8   1   1      294.23      291.50     13.52 o 
   9   1   1     1028.57     1016.11     24.56 o 
  10   1   1       95.08       91.56     10.35 o 
  11   1   1     1817.48     1823.27     46.54 o 
  12   1   1       90.59       93.39     12.67 o 
  13   1   1       79.93       87.76     17.60 o 
  14   1   1       58.23       57.77     10.23 o 
  15   1   1        9.31       16.29     10.56 o 
  16   1   1      511.16      514.25     45.20 o 
  17   1   1       28.27       42.61     11.68 o 
  18   1   1        6.65        4.90     15.04 o 
  19   1   1       10.81       17.95     18.76 o 
  20   1   1       18.95       20.37     18.29 o 
   0   2   1     1947.99     2052.46     86.75 o 
   1   2   1       43.20       30.50      4.11 o 
   2   2   1     1995.61     1741.40     58.40 o 
   3   2   1     5299.39     5000.71    109.05 o 
   4   2   1      966.07      945.64     27.77 o 
   6   2   1      611.36      522.73     16.50 o 
   7   2   1     1623.51     1624.89     54.05 o 
   8   2   1      262.22      230.23      9.55 o 
   9   2   1      684.62      616.13     52.28 o 
  10   2   1      643.44      628.70     22.40 o 
  11   2   1      202.90      206.95     13.33 o 
  12   2   1       15.99       20.58     10.19 o 
  13   2   1      210.35      222.26     16.19 o 
  14   2   1       37.45       46.67     11.85 o 
  15   2   1      579.96      553.31     54.80 o 
  16   2   1      132.84      145.97     15.51 o 
  17   2   1      460.58      463.08     35.49 o 
  18   2   1       73.53       74.91     15.09 o 
  19   2   1       36.27       31.27     11.54 o 
  20   2   1       16.36        7.99     15.91 o 
   0   3   1      554.95      547.70     24.31 o 
   1   3   1     4817.15     5133.58    144.28 o 
   2   3   1      773.83      721.28     26.31 o 
   3   3   1      273.23      240.02     31.19 o 
   4   3   1     4148.76     3842.87    160.66 o 
   5   3   1     1719.07     1742.35    135.81 o 
   6   3   1     1583.01     1564.93     39.59 o 
   7   3   1     2477.21     2501.93     81.44 o 
   8   3   1      655.81      655.39     36.98 o 
   9   3   1      450.27      448.59     15.55 o 
  10   3   1      353.57      328.76     15.90 o 
  11   3   1       59.15       72.60     10.80 o 
  12   3   1      243.37      246.36     15.76 o 
  13   3   1      982.71      981.84     73.90 o 
  14   3   1      577.84      479.20     72.42 o 
  15   3   1      386.68      434.17     18.88 o 
  16   3   1      325.82      303.63     22.88 o 
  17   3   1      138.56      146.83     17.17 o 
  18   3   1      185.90      173.25     17.19 o 
  19   3   1       80.79       78.70     15.80 o 
  20   3   1        8.00        7.39     46.10 o 
   0   4   1     1849.20     1965.85     59.70 o 
   1   4   1      809.36      745.29     17.20 o 
   2   4   1      817.17      766.12     17.17 o 
   3   4   1      572.60      560.21     18.61 o 
   4   4   1     1792.31     1698.32    109.88 o 
   5   4   1     1492.17     1466.16     36.22 o 
   6   4   1     3135.64     3187.02     67.39 o 
   7   4   1     1852.63     1929.48    119.07 o 
   8   4   1      772.03      747.16     28.88 o 
   9   4   1      138.15      173.74     17.30 o 
  10   4   1       27.15       19.95      9.00 o 
  11   4   1      306.96      333.11     18.75 o 
  12   4   1      584.07      605.06     23.35 o 
  13   4   1      451.88      530.63     27.27 o 
  14   4   1      707.79      721.44     35.38 o 
  15   4   1      352.52      384.77     25.66 o 
  16   4   1      197.49      176.84     23.14 o 
  17   4   1      105.51       82.71     26.96 o 
  18   4   1      119.83      122.36     21.56 o 
  19   4   1      116.05      120.19     28.97 o 
   0   5   1     1900.05     1837.81     92.66 o 
   1   5   1      264.45      209.64     17.60 o 
   2   5   1     1308.01     1322.00     40.70 o 
   3   5   1     2087.64     2006.17     78.84 o 
   4   5   1       79.65       78.93      8.79 o 
   5   5   1     3025.01     3150.91     77.94 o 
   6   5   1     1238.73     1259.87     30.57 o 
   7   5   1     1785.04     1846.89     54.07 o 
   8   5   1      404.46      418.23     17.59 o 
   9   5   1      354.29      330.70     44.90 o 
  10   5   1      554.22      563.32     30.07 o 
  11   5   1      357.92      411.60     25.13 o 
  12   5   1      459.30      421.29     25.48 o 
  13   5   1      232.04      224.22     31.43 o 
  14   5   1      340.09      357.48     19.90 o 
  15   5   1      458.09      463.93     40.28 o 
  16   5   1       47.01       58.87     12.65 o 
  17   5   1      362.67      319.13     26.22 o 
  18   5   1       68.85       52.78     16.96 o 
   0   6   1     1345.72     1391.24     37.91 o 
   1   6   1     1282.93     1305.83     30.18 o 
   2   6   1     1629.19     1744.62     44.69 o 
   3   6   1      435.04      391.25     56.03 o 
   4   6   1     1021.57     1043.96     32.81 o 
   5   6   1      165.34      187.03     14.43 o 
   6   6   1      294.37      298.50     15.58 o 
   7   6   1       28.98       25.05      9.38 o 
   8   6   1      406.67      435.67     19.32 o 
   9   6   1      806.06      850.28     27.34 o 
  10   6   1     1017.17     1056.10     29.73 o 
  11   6   1      556.72      553.04     20.01 o 
  12   6   1      496.13      514.87     20.36 o 
  13   6   1      272.20      273.00     30.74 o 
  14   6   1      232.94      220.61     14.11 o 
  15   6   1       14.63       17.47     18.62 o 
  16   6   1      175.72      165.04     14.55 o 
  17   6   1       84.28       62.95     23.64 o 
   0   7   1      935.16      967.64     37.12 o 
   1   7   1      636.51      627.61     25.26 o 
   2   7   1      533.41      522.81     21.55 o 
   3   7   1      229.45      237.68     18.45 o 
   4   7   1      570.18      616.56     28.01 o 
   5   7   1       46.95       49.73     13.14 o 
   6   7   1       75.32       90.36     12.18 o 
   7   7   1      103.84      125.23     15.42 o 
   8   7   1      437.67      395.46     38.51 o 
   9   7   1      584.45      631.61     27.24 o 
  10   7   1      526.17      496.92     25.44 o 
  11   7   1      329.49      299.86     19.89 o 
  12   7   1      274.20      286.29     19.37 o 
  13   7   1      116.22      106.54     12.76 o 
  14   7   1       47.93       38.09     12.83 o 
  15   7   1       38.81       32.41     11.89 o 
  16   7   1       97.06       83.25     24.61 o 
   0   8   1      312.82      274.84     50.79 o 
   1   8   1      208.61      190.62     17.32 o 
   2   8   1      262.51      310.50     22.41 o 
   3   8   1      218.20      245.78     19.49 o 
   4   8   1      183.37      234.80     22.42 o 
   5   8   1      109.87      101.34     18.73 o 
   6   8   1      344.94      342.53     19.68 o 
   7   8   1      236.93      225.89     19.59 o 
   8   8   1      272.14      269.66     19.11 o 
   9   8   1      115.85      117.08     16.81 o 
  10   8   1      172.70      169.38     16.39 o 
  11   8   1      117.78      108.72     12.51 o 
  12   8   1       75.61       58.57     13.80 o 
  13   8   1       41.37       39.37      9.09 o 
  14   8   1       77.45       60.35     21.28 o 
   0   9   1       99.93      107.69     21.54 o 
   1   9   1       69.66       76.45     13.92 o 
   2   9   1       70.11       54.96     14.11 o 
   3   9   1       56.51       51.07     14.17 o 
   4   9   1      122.08      121.78     16.97 o 
   5   9   1      152.60      147.30     22.73 o 
   6   9   1      117.40      102.64     14.65 o 
   7   9   1       16.86       22.69     12.27 o 
   8   9   1       65.23       50.06     13.26 o 
   9   9   1       49.73       48.18     10.36 o 
  10   9   1       54.87       55.35     13.38 o 
  11   9   1       34.29       36.85     12.47 o 
  12   9   1       26.67       14.29     15.87 o 
   0  10   1        4.17       20.31     34.10 o 
   1  10   1       30.54       37.60     15.39 o 
   2  10   1      116.21      118.10     20.36 o 
   3  10   1       64.88       69.51     14.61 o 
   4  10   1       93.36       86.57     16.98 o 
   5  10   1       44.08       36.36     13.05 o 
   6  10   1       83.26       94.77     15.18 o 
   7  10   1       37.42       21.00     12.30 o 
   8  10   1       30.98       30.99     11.89 o 
   9  10   1       31.38       15.89     22.18 o 
   0  11   1        6.46        8.64     35.13 o 
   1  11   1       32.79       42.64     13.37 o 
   2  11   1       39.02       55.77     23.27 o 
   3  11   1       55.27       45.35     28.77 o 
   2   0   2     4249.58     3741.24    109.21 o 
   3   0   2      337.21      315.47     14.17 o 
   4   0   2     9578.20     8896.23    240.25 o 
   5   0   2      777.93      661.49     29.24 o 
   6   0   2     2165.62     2325.37    100.00 o 
   7   0   2     2051.22     1672.16     50.91 o 
   8   0   2      112.73      116.91     11.28 o 
   9   0   2     5016.94     4466.73    195.77 o 
  10   0   2       23.63       27.17      9.58 o 
  11   0   2     2991.94     3176.77    143.12 o 
  12   0   2       80.85       92.06     17.87 o 
  13   0   2     3442.69     2910.48    669.87 o 
  14   0   2      213.57      176.49     56.73 o 
  15   0   2      333.16      388.91     28.21 o 
  16   0   2       19.79       32.18     16.36 o 
  17   0   2      308.12      355.42     31.42 o 
  18   0   2       68.43       62.92     12.66 o 
  19   0   2      777.28      734.91     40.71 o 
  20   0   2       27.61       21.86     21.30 o 
   1   1   2     1054.78     1063.06     27.48 o 
   3   1   2      575.08      479.74     41.30 o 
   4   1   2     4156.37     3468.18     44.85 o 
   5   1   2      256.30      272.91     15.01 o 
   6   1   2     6078.23     5409.34    152.89 o 
   7   1   2       21.37       20.34      6.49 o 
   8   1   2     5594.58     4965.76    160.15 o 
   9   1   2       75.81       83.78      8.37 o 
  10   1   2     4164.64     4160.44     90.63 o 
  11   1   2      218.35      230.09     13.73 o 
  12   1   2     2910.72     2927.67     46.38 o 
  13   1   2        4.81        7.54     12.00 o 
  14   1   2     1364.28     1657.24     39.46 o 
  15   1   2        5.57       15.73     12.60 o 
  16   1   2      770.66      886.93     27.74 o 
  17   1   2        6.50       18.82     15.32 o 
  18   1   2      711.34      694.86     25.01 o 
  19   1   2        0.82        1.16     19.76 o 
  20   1   2      815.36      746.36     30.56 o 
   0   2   2      294.33      309.93     13.95 o 
   1   2   2     5029.01     5006.21    101.26 o 
   2   2   2      253.27      265.48      7.89 o 
   5   2   2     6209.16     5715.74    102.07 o 
   6   2   2      149.20      142.81      7.78 o 
   7   2   2     4944.08     4959.39    112.07 o 
   8   2   2      140.42      143.85      9.65 o 
   9   2   2     3122.21     3209.15    100.82 o 
  10   2   2       21.82       22.12      7.46 o 
  11   2   2     3286.61     3123.07    168.33 o 
  12   2   2        7.57       17.12     10.00 o 
  13   2   2      920.19      945.97     27.50 o 
  14   2   2        4.98       16.16     12.31 o 
  15   2   2     1684.90     1887.57     47.17 o 
  16   2   2      129.53      126.80     12.86 o 
  17   2   2     1097.76     1044.53     41.01 o 
  18   2   2       87.03       71.97     13.56 o 
  19   2   2      539.01      523.63     25.79 o 
  20   2   2       36.32       32.91     17.08 o 
   0   3   2     4658.88     4346.86    299.49 o 
   1   3   2      290.05      272.14      7.35 o 
   2   3   2     5759.78     5267.29    233.74 o 
   3   3   2     1439.02     1528.47     70.13 o 
   4   3   2     9837.15     9443.09    393.82 o 
   5   3   2      475.20      468.14     13.52 o 
   6   3   2     3721.51     3793.23    159.06 o 
   7   3   2      139.61      134.33     10.87 o 
   8   3   2     2708.98     2620.86     56.24 o 
   9   3   2       98.82       89.64     10.89 o 
  10   3   2     2363.53     2418.71     80.92 o 
  11   3   2      292.18      307.35     18.60 o 
  12   3   2     1149.33     1165.27     32.30 o 
  13   3   2      194.21      202.73     16.04 o 
  14   3   2     1309.15     1316.02    133.32 o 
  15   3   2      146.27      139.90     11.01 o 
  16   3   2     1230.26     1218.25     33.78 o 
  17   3   2       47.92       44.93     15.22 o 
  18   3   2      686.63      625.00     34.72 o 
  19   3   2       27.04       25.95     13.76 o 
   0   4   2      501.74      475.29     18.99 o 
   1   4   2     1688.48     1470.40    177.19 o 
   2   4   2      906.26      825.63     55.06 o 
   4   4   2      473.58      519.23     16.33 o 
   5   4   2     5178.80     5047.73    109.14 o 
   6   4   2     1332.28     1291.95     33.81 o 
   7   4   2     2802.49     2869.11     61.53 o 
   8   4   2      441.81      423.14     37.73 o 
   9   4   2     1209.28     1256.07     48.73 o 
  10   4   2      168.55      183.64     13.96 o 
  11   4   2      406.47      427.34     29.69 o 
  12   4   2      230.26      234.41     18.48 o 
  13   4   2      937.48      967.50     34.22 o 
  14   4   2      275.08      273.29     22.82 o 
  15   4   2      752.81      758.04     36.31 o 
  16   4   2      107.15       94.95     16.38 o 
  17   4   2      573.25      473.63     28.59 o 
  18   4   2       69.80       75.22     18.46 o 
  19   4   2      191.08      168.34     20.96 o 
   0   5   2      937.87      988.32     70.38 o 
   1   5   2     1995.67     2065.75     60.87 o 
   2   5   2      633.55      632.49     25.82 o 
   3   5   2     1337.00     1284.82     26.62 o 
   4   5   2      637.59      634.28     17.83 o 
   5   5   2      891.49      840.34     25.39 o 
   6   5   2     1368.74     1370.91     24.11 o 
   7   5   2      917.12      914.90     26.85 o 
   8   5   2      390.18      424.54     17.76 o 
   9   5   2      655.05      657.94     24.33 o 
  10   5   2       94.31      110.04     13.22 o 
  11   5   2      546.12      524.24     36.89 o 
  12   5   2      336.43      335.06     46.69 o 
  13   5   2      348.54      395.31     26.41 o 
  14   5   2      307.42      320.87     26.64 o 
  15   5   2      333.63      309.72     19.15 o 
  16   5   2      166.73      152.49     20.24 o 
  17   5   2      146.81       97.07     26.66 o 
  18   5   2       67.90       68.92     25.99 o 
   0   6   2     1753.41     1784.66     40.92 o 
   1   6   2      495.25      519.66     16.61 o 
   2   6   2     1046.67      969.00     51.87 o 
   3   6   2      304.47      352.09     34.75 o 
   4   6   2     1366.59     1384.99     38.79 o 
   5   6   2       69.04       45.69      9.73 o 
   6   6   2      451.49      441.39     34.39 o 
   7   6   2      112.01      105.75     12.01 o 
   8   6   2      668.67      729.11     23.87 o 
   9   6   2      125.16      136.93     14.40 o 
  10   6   2     1081.42     1164.95     31.88 o 
  11   6   2      214.81      253.65     17.57 o 
  12   6   2      486.02      490.57     25.82 o 
  13   6   2      139.33      150.70     15.16 o 
  14   6   2      238.41      217.59     20.66 o 
  15   6   2       65.79       61.37     14.58 o 
  16   6   2      234.79      246.70     19.52 o 
  17   6   2        5.93       18.18     23.27 o 
  18   6   2      170.27      138.94     22.83 o 
   0   7   2       35.30       46.30     16.02 o 
   1   7   2     1113.48     1131.53     26.82 o 
   2   7   2        7.25       28.52     18.32 o 
   3   7   2      933.32     1021.74     32.77 o 
   4   7   2       52.74       60.22     13.93 o 
   5   7   2      467.41      501.67     24.57 o 
   6   7   2        8.72        8.85      5.61 o 
   7   7   2      433.69      466.62     19.78 o 
   8   7   2       19.69       22.71      9.58 o 
   9   7   2      856.19      898.77     34.00 o 
  10   7   2       45.94       54.03     12.34 o 
  11   7   2      643.50      697.47     34.54 o 
  12   7   2       10.83       28.88     11.16 o 
  13   7   2      266.73      223.73     18.71 o 
  14   7   2        1.89       15.56     13.23 o 
  15   7   2      130.32      135.93     17.74 o 
  16   7   2        1.05        3.33     16.77 o 
   0   8   2      602.90      686.08     27.04 o 
   1   8   2       13.97       18.16     11.94 o 
   2   8   2      749.10      754.78     34.29 o 
   3   8   2       25.37       27.01     11.16 o 
   4   8   2      278.57      323.73     21.73 o 
   5   8   2       25.86       27.11     11.37 o 
   6   8   2      742.91      791.90     27.32 o 
   7   8   2        5.47       12.35     12.86 o 
   8   8   2      439.44      448.20     41.13 o 
   9   8   2       21.34       28.93     13.61 o 
  10   8   2      332.26      327.97     21.26 o 
  11   8   2       29.50       44.19     11.51 o 
  12   8   2      290.12      287.55     20.51 o 
  13   8   2       25.09       31.43     11.10 o 
  14   8   2      199.11      162.69     22.02 o 
   0   9   2       30.92       41.00     14.75 o 
   1   9   2      656.04      722.70     34.24 o 
   2   9   2        4.44       26.97     19.58 o 
   3   9   2      305.57      345.44     26.72 o 
   4   9   2       16.25       22.70     12.44 o 
   5   9   2      553.68      532.25     28.55 o 
   6   9   2        9.18       17.91      9.72 o 
   7   9   2      542.70      575.86     30.35 o 
   8   9   2        2.14       18.38     14.41 o 
   9   9   2      269.10      246.54     19.30 o 
  10   9   2        0.16       13.10     10.85 o 
  11   9   2      179.10      170.62     26.02 o 
  12   9   2       22.95       15.96     13.46 o 
   0  10   2      298.04      269.97     30.78 o 
   1  10   2       16.12       22.08     14.16 o 
   2  10   2      213.81      216.36     25.13 o 
   3  10   2       24.95       14.45     11.10 o 
   4  10   2      555.07      513.29     47.16 o 
   5  10   2        2.09       16.58     12.76 o 
   6  10   2      403.17      401.82     21.01 o 
   7  10   2       19.79       14.95     11.61 o 
   8  10   2      287.55      265.81     24.61 o 
   9  10   2        3.95        5.16     21.50 o 
  10  10   2      124.05      103.05     25.34 o 
   0  11   2        2.36       11.89     22.19 o 
   1  11   2       83.86       84.42     22.76 o 
   2  11   2        0.85       13.55     16.46 o 
   3  11   2      330.81      275.39     40.66 o 
   5  11   2      247.50      199.16     18.58 o 
   0   1   3     1719.76     1920.80     63.84 o 
   1   1   3     4059.89     3834.11    203.12 o 
   2   1   3     1154.94     1219.18     27.34 o 
   3   1   3      128.15      139.23     12.37 o 
   4   1   3      273.05      272.85      7.00 o 
   5   1   3     1043.97      962.57     31.69 o 
   6   1   3      512.79      560.68     20.49 o 
   7   1   3     2199.01     2329.54     69.49 o 
   8   1   3        0.20       13.05      7.73 o 
   9   1   3     1201.33     1245.99     36.73 o 
  10   1   3      969.56     1024.83     21.29 o 
  11   1   3      428.26      417.38     17.71 o 
  12   1   3      120.72      114.69     11.20 o 
  13   1   3      133.89      148.67     13.13 o 
  14   1   3       19.89       30.31     12.22 o 
  15   1   3      368.53      367.42     67.86 o 
  16   1   3       13.61       24.72     10.32 o 
  17   1   3       41.99       48.54     12.36 o 
  18   1   3       29.40       31.78     12.13 o 
  19   1   3        7.07       20.20     18.02 o 
  20   1   3        3.28       17.67     35.47 o 
   0   2   3     1269.67     1201.44     35.31 o 
   1   2   3     2622.74     2446.29    191.30 o 
   2   2   3      583.64      608.30     16.86 o 
   3   2   3      857.76      876.98     28.68 o 
   4   2   3     2819.77     2547.18     75.19 o 
   5   2   3      138.62      108.03      7.53 o 
   6   2   3      905.95      931.64     40.76 o 
   7   2   3      509.13      491.94     19.33 o 
   8   2   3      356.72      341.77     13.70 o 
   9   2   3      984.76     1004.34     24.20 o 
  10   2   3      366.64      377.84     15.42 o 
  11   2   3      807.92      738.64     67.99 o 
  12   2   3      119.77      132.63     10.43 o 
  13   2   3      100.55      104.59     13.47 o 
  14   2   3      322.04      326.77     17.91 o 
  15   2   3       49.73       43.71     12.49 o 
  16   2   3      253.25      267.35     19.09 o 
  17   2   3       79.30       86.88     11.96 o 
  18   2   3       44.49       52.40      9.99 o 
  19   2   3      101.34       90.52     14.96 o 
  20   2   3       60.91       50.09     18.72 o 
   0   3   3     2146.65     2077.42     51.85 o 
   1   3   3      375.59      396.10      9.81 o 
   2   3   3     1528.76     1591.97     55.10 o 
   3   3   3     1281.19     1264.87     49.62 o 
   4   3   3      468.63      404.73     23.05 o 
   5   3   3     2013.16     2115.93     47.77 o 
   6   3   3      851.74      848.90     26.18 o 
   7   3   3      200.96      188.80     10.60 o 
   8   3   3      730.18      727.56     21.71 o 
   9   3   3      369.37      397.12     20.07 o 
  10   3   3      608.90      656.71     28.64 o 
  11   3   3      249.04      261.25     17.35 o 
  12   3   3      472.15      480.09     25.30 o 
  13   3   3      228.01      244.06     17.22 o 
  14   3   3      225.01      227.56     17.14 o 
  15   3   3      133.88      111.44     14.46 o 
  16   3   3      107.49       89.37     15.08 o 
  17   3   3      229.44      222.14     18.41 o 
  18   3   3       90.97       95.68     16.95 o 
  19   3   3       46.10       42.85     14.59 o 
  20   3   3      186.62      190.06     25.72 o 
   0   4   3     1499.09     1511.67     44.68 o 
   1   4   3     1641.51     1380.95    118.74 o 
   2   4   3     3606.52     3759.49     94.88 o 
   3   4   3     1218.32     1163.91     33.67 o 
   4   4   3      636.76      536.99     19.13 o 
   5   4   3     1763.44     1864.30     37.90 o 
   6   4   3     1331.67     1345.51     46.69 o 
   7   4   3     1054.35      987.84     90.21 o 
   8   4   3      807.38      786.89     46.64 o 
   9   4   3      747.72      775.78     27.51 o 
  10   4   3     1157.45     1288.95     33.98 o 
  11   4   3      336.10      374.48     21.24 o 
  12   4   3      620.03      585.62     33.84 o 
  13   4   3      679.96      789.30     22.48 o 
  14   4   3      241.71      254.59     20.11 o 
  15   4   3      266.01      251.39     33.64 o 
  16   4   3      201.67      181.34     20.54 o 
  17   4   3      180.55      168.87     17.67 o 
  18   4   3      103.82       83.70     17.13 o 
  19   4   3      145.00      147.90     21.20 o 
   0   5   3      534.36      501.01     76.50 o 
   1   5   3     4026.76     4084.31     69.02 o 
   2   5   3      335.23      341.40     15.85 o 
   3   5   3      632.78      637.72     41.46 o 
   4   5   3     2118.91     2250.96     54.78 o 
   5   5   3       65.72       76.97      8.88 o 
   6   5   3     1254.73     1180.73     31.19 o 
   7   5   3      335.73      369.59     15.37 o 
   8   5   3      809.59      882.65     27.61 o 
   9   5   3     1010.34     1079.57     30.68 o 
  10   5   3      104.68       91.23     10.27 o 
  11   5   3     1190.80     1230.58     37.63 o 
  12   5   3      193.78      219.98     16.85 o 
  13   5   3      595.27      631.43     28.03 o 
  14   5   3      238.91      253.12     17.53 o 
  15   5   3      102.01       97.87     18.15 o 
  16   5   3      392.08      414.75     24.89 o 
  17   5   3       16.19       24.50     17.26 o 
  18   5   3      191.22      148.55     22.56 o 
   0   6   3     1226.86     1136.58     46.07 o 
   1   6   3      314.40      299.71     16.00 o 
   2   6   3      458.53      482.54     22.39 o 
   3   6   3      807.09      841.42     27.23 o 
   4   6   3      412.31      430.10     21.06 o 
   5   6   3      598.54      617.95     23.81 o 
   6   6   3      276.32      302.60     16.91 o 
   7   6   3      519.74      568.24     19.76 o 
   8   6   3      545.72      578.97     21.71 o 
   9   6   3      212.09      212.14     27.22 o 
  10   6   3      493.31      519.36     22.81 o 
  11   6   3      308.32      360.17     20.50 o 
  12   6   3      220.45      224.69     17.38 o 
  13   6   3      104.30       98.88     12.87 o 
  14   6   3      109.69      114.33     13.51 o 
  15   6   3      279.36      271.29     19.92 o 
  16   6   3       30.39       23.76     15.91 o 
  17   6   3      149.95      116.05     33.33 o 
   0   7   3      550.03      622.09     35.61 o 
   1   7   3      179.71      211.95     14.44 o 
   2   7   3      641.78      693.67     32.88 o 
   3   7   3      462.67      475.07     23.49 o 
   4   7   3      321.23      335.87     18.90 o 
   5   7   3      386.87      389.98     30.16 o 
   6   7   3      392.30      439.73     16.82 o 
   7   7   3      316.27      320.48     14.97 o 
   8   7   3      209.83      217.88     12.49 o 
   9   7   3      153.31      143.80     10.72 o 
  10   7   3      351.83      377.73     20.86 o 
  11   7   3      128.69      134.30     15.58 o 
  12   7   3      159.19      149.67     12.87 o 
  13   7   3       76.17       67.87     13.42 o 
  14   7   3      155.00      143.00     18.12 o 
  15   7   3      121.06      117.99     16.44 o 
  16   7   3       97.18       68.90     19.03 o 
   0   8   3       66.44       61.07     18.36 o 
   1   8   3      155.70      138.86     17.66 o 
   2   8   3       77.79       85.68     11.51 o 
   3   8   3       93.86       98.51     10.26 o 
   4   8   3      116.81      124.80     12.69 o 
   5   8   3      206.31      208.95     18.78 o 
   6   8   3       65.95       88.32     12.90 o 
   7   8   3      143.24      126.01     14.06 o 
   8   8   3       37.02       30.57     11.30 o 
   9   8   3      126.45       98.01     16.40 o 
  10   8   3       27.74       36.78     15.54 o 
  11   8   3       90.83      101.07     14.49 o 
  12   8   3       39.44       56.98     15.98 o 
  13   8   3       71.41       54.80     13.92 o 
  14   8   3       38.81       30.38     15.13 o 
   0   9   3      150.04      146.04     39.35 o 
   1   9   3       47.05       53.91     12.82 o 
   2   9   3      133.85      126.61     20.08 o 
   3   9   3       47.72       45.11     16.23 o 
   4   9   3      166.94      155.08     18.89 o 
   5   9   3      145.05      132.84     16.63 o 
   6   9   3       77.39       69.66     12.90 o 
   7   9   3       97.98      102.91     14.80 o 
   8   9   3       71.97       69.75     12.73 o 
   9   9   3       43.40       32.11     11.33 o 
  10   9   3       68.58       58.58     12.46 o 
  11   9   3       39.15       36.29     13.79 o 
   0  10   3       83.82       75.66     25.77 o 
   1  10   3       20.14       15.68     11.91 o 
   2  10   3       66.10       57.21     14.60 o 
   3  10   3       80.82       65.05     16.49 o 
   4  10   3       49.59       54.77     14.91 o 
   5  10   3       60.83       52.54     10.46 o 
   6  10   3        8.99        5.96     13.83 o 
   7  10   3       45.68       31.71     11.51 o 
   8  10   3       29.27       42.60     10.72 o 
   9  10   3       11.04       10.66     18.48 o 
  10  10   3       83.15       71.62     19.10 o 
   0  11   3       41.20       29.03     20.00 o 
   1  11   3       16.90       19.14     18.39 o 
   2  11   3       84.68       54.11     17.90 o 
   3  11   3       33.17       43.92     12.84 o 
   2   0   4     9072.75     8562.69    422.77 o 
   4   0   4    11477.96     9372.72    274.84 o 
   5   0   4      120.31      121.28      8.43 o 
   6   0   4    11919.38    11145.75    683.42 o 
   7   0   4      426.18      431.80     22.33 o 
   8   0   4     3178.62     3087.21     61.98 o 
   9   0   4       30.68       30.80     10.92 o 
  10   0   4     2234.79     2265.88    105.53 o 
  11   0   4      314.85      316.99     21.17 o 
  12   0   4     1308.15     1505.57    172.42 o 
  13   0   4       15.78       19.19     19.14 o 
  14   0   4     1999.15     2338.81    240.78 o 
  15   0   4      292.83      304.11     22.64 o 
  16   0   4     1537.15     1804.48     73.17 o 
  17   0   4        2.21       39.24     28.75 o 
  18   0   4     1020.09      947.21    127.84 o 
  19   0   4       13.27       32.87     20.65 o 
   2   1   4      267.37      257.76      7.63 o 
   3   1   4     7829.72     7278.05    240.06 o 
   4   1   4     1462.68     1517.20     55.43 o 
   5   1   4     7704.04     7409.25    143.40 o 
   6   1   4     1312.24     1332.75     29.82 o 
   7   1   4     5078.77     4660.25    110.05 o 
   8   1   4      258.98      242.43     11.26 o 
   9   1   4     3140.58     3106.99     58.84 o 
  10   1   4       32.75       39.48      7.91 o 
  11   1   4     2030.20     1878.67    149.14 o 
  12   1   4        3.24       11.60     13.72 o 
  13   1   4     2172.42     2414.46     65.99 o 
  14   1   4      147.17      160.10     14.82 o 
  15   1   4     1631.36     1823.11     57.27 o 
  16   1   4      104.46      111.27     17.52 o 
  17   1   4      949.68      994.85     31.16 o 
  18   1   4       62.87       67.24     13.70 o 
  19   1   4      516.89      530.76     25.53 o 
  20   1   4        3.44       16.26     22.61 o 
   1   2   4      109.76       93.00      5.11 o 
   2   2   4     3451.67     3345.94     94.34 o 
   3   2   4      151.27      157.97      5.41 o 
   4   2   4     3298.98     2945.70    173.49 o 
   5   2   4      357.24      378.55     13.13 o 
   6   2   4     2077.81     1921.11     22.91 o 
   7   2   4       60.98       67.66      8.71 o 
   9   2   4       30.65       32.35      7.87 o 
  10   2   4     2077.58     2205.92     54.19 o 
  11   2   4      239.36      269.05     15.20 o 
  12   2   4     1740.96     1926.95     36.54 o 
  13   2   4       83.55       73.38      9.13 o 
  14   2   4      951.84     1099.37     37.89 o 
  15   2   4       30.44       26.65      9.11 o 
  16   2   4      693.33      796.58     24.97 o 
  17   2   4       52.98       67.00     14.59 o 
  18   2   4      424.46      410.25     21.60 o 
  19   2   4       12.97       15.08     14.49 o 
  20   2   4      288.93      322.14     47.70 o 
   0   3   4      314.71      297.94     12.65 o 
   1   3   4     3070.54     3098.52     81.89 o 
   2   3   4       84.85       97.60      6.42 o 
   3   3   4     2092.95     1920.30     78.94 o 
   4   3   4      787.49      747.10     25.04 o 
   5   3   4     1351.99     1396.07     51.94 o 
   6   3   4      118.07      117.77      7.66 o 
   7   3   4     1628.49     1574.94     25.90 o 
   8   3   4      181.12      171.71     12.32 o 
   9   3   4     1686.10     1466.87    207.07 o 
  10   3   4       62.78       71.98     11.80 o 
  11   3   4     1688.19     1879.71     50.73 o 
  12   3   4      174.81      186.16     18.41 o 
  13   3   4      508.35      589.03     25.06 o 
  14   3   4       29.79       34.39     15.03 o 
  15   3   4      349.90      380.52     23.94 o 
  16   3   4       41.16       37.58     12.93 o 
  17   3   4      345.66      321.68     24.46 o 
  18   3   4       64.19       56.51     16.17 o 
  19   3   4      299.71      289.65     29.76 o 
   0   4   4     2372.50     2380.70     66.34 o 
   1   4   4      392.55      422.37     12.07 o 
   2   4   4     1921.70     1977.09     65.04 o 
   3   4   4      418.75      390.93     14.81 o 
   4   4   4      911.10      911.79     29.63 o 
   5   4   4      435.31      447.22     35.46 o 
   6   4   4      416.56      443.57     16.71 o 
   7   4   4      317.18      302.60     13.24 o 
   8   4   4      674.37      657.80     17.19 o 
   9   4   4      252.92      262.49     14.38 o 
  10   4   4     1138.89     1146.29     37.11 o 
  11   4   4      303.64      323.25     20.81 o 
  12   4   4      859.81      796.13    106.47 o 
  13   4   4      168.63      168.87     15.86 o 
  14   4   4      303.82      284.08     21.46 o 
  15   4   4       65.50       72.81     16.44 o 
  16   4   4      143.43      147.14     17.67 o 
  17   4   4       57.11       59.68     14.42 o 
  18   4   4      139.71      117.53     19.87 o 
  19   4   4       90.30       71.45     17.02 o 
   0   5   4     1181.41     1208.93     55.95 o 
   1   5   4      548.32      554.81     56.79 o 
   2   5   4      593.17      584.97     18.65 o 
   3   5   4      416.01      410.75     40.08 o 
   4   5   4      152.89      183.45     12.10 o 
   5   5   4      713.75      793.80     32.77 o 
   6   5   4      512.87      522.16     12.93 o 
   7   5   4      486.18      524.35     20.03 o 
   8   5   4      285.98      327.67     14.29 o 
   9   5   4      309.89      325.41     16.67 o 
  10   5   4      358.19      370.94     13.05 o 
  11   5   4      244.84      248.08     14.83 o 
  12   5   4      205.52      209.80     14.85 o 
  13   5   4      210.64      229.73     16.20 o 
  14   5   4      203.04      183.78     18.06 o 
  15   5   4      119.44      103.88     18.59 o 
  16   5   4      114.30      135.81     21.22 o 
  17   5   4       98.06       41.23     29.85 o 
  19   5   4      107.64       95.00     25.02 o 
   0   6   4      191.22      214.60     16.92 o 
   1   6   4      949.20      994.54     33.14 o 
   2   6   4      269.61      287.43     16.24 o 
   3   6   4      761.31      839.35     26.43 o 
   4   6   4      297.31      297.56     16.09 o 
   5   6   4      740.27      782.34     22.17 o 
   6   6   4      683.64      705.09     23.62 o 
   7   6   4      611.94      677.21     21.17 o 
   8   6   4      222.50      216.20     13.93 o 
   9   6   4      552.34      591.66     18.66 o 
  10   6   4       43.61       48.66      7.72 o 
  11   6   4      386.68      439.63     19.86 o 
  12   6   4       31.51       34.44     10.12 o 
  13   6   4      197.75      193.54     12.07 o 
  14   6   4      132.36      126.75     15.27 o 
  15   6   4      240.87      183.01     39.74 o 
  16   6   4      118.10      112.77     18.68 o 
  18   6   4       79.86       64.38     26.56 o 
   0   7   4      376.40      422.91     27.07 o 
   1   7   4       68.95       67.65     11.98 o 
   2   7   4      674.19      768.46     24.23 o 
   3   7   4      114.91      128.57     10.32 o 
   4   7   4     1095.53     1134.53     35.70 o 
   5   7   4       82.31       81.51     10.84 o 
   6   7   4      857.91      933.36     71.44 o 
   7   7   4       35.28       38.04      9.61 o 
   8   7   4      429.24      442.77     20.21 o 
   9   7   4       25.60       24.91      8.11 o 
  10   7   4      362.15      402.05     20.10 o 
  11   7   4       56.15       57.45     12.41 o 
  12   7   4      233.08      217.23     17.84 o 
  13   7   4       29.07       28.74     12.95 o 
  14   7   4      221.70      221.39     18.81 o 
  15   7   4       34.25       25.35     11.21 o 
  17   7   4       18.01       20.87     17.80 o 
   0   8   4       50.80       40.76     13.09 o 
   1   8   4      650.83      689.85     51.07 o 
   2   8   4        6.70       18.56     20.79 o 
   3   8   4      600.60      670.98     28.33 o 
   4   8   4       90.80       91.58     15.29 o 
   5   8   4      645.50      741.57     28.72 o 
   6   8   4        0.08        9.62     15.45 o 
   7   8   4      416.48      457.84     14.72 o 
   8   8   4       24.68       16.20     11.63 o 
   9   8   4      330.37      309.71     16.30 o 
  10   8   4       10.52       17.63     10.60 o 
  11   8   4      306.84      264.81     18.34 o 
  12   8   4        3.01       22.62     13.82 o 
  13   8   4      346.73      295.85     26.87 o 
  14   8   4       12.11       18.29     28.22 o 
  15   8   4      221.02      173.94     35.74 o 
   0   9   4      686.36      669.52     55.22 o 
   1   9   4       50.90       69.98     13.76 o 
   2   9   4      422.71      458.31     24.54 o 
   3   9   4       16.22       28.00     10.42 o 
   4   9   4      383.51      419.37     24.19 o 
   5   9   4        8.25       19.78     13.92 o 
   6   9   4      538.03      533.26     24.33 o 
   7   9   4        5.22       11.27     16.31 o 
   8   9   4      444.72      434.06     22.19 o 
   9   9   4        4.53        8.96     12.61 o 
  10   9   4      211.62      181.34     19.70 o 
  11   9   4       40.84       38.27     14.27 o 
  12   9   4      263.88      209.45     35.31 o 
  13   9   4        9.43       26.05     25.74 o 
   0  10   4        1.64       22.00     27.74 o 
   1  10   4      365.96      304.86     24.59 o 
   2  10   4       27.89       17.92      6.59 o 
   3  10   4      206.39      191.93     14.20 o 
   4  10   4       23.88       13.55     16.25 o 
   5  10   4      125.59       96.56     17.29 o 
   6  10   4       25.53       27.53     14.43 o 
   7  10   4      171.71      166.27     17.85 o 
   8  10   4        6.12        2.74     25.33 o 
   9  10   4      177.09      190.13     34.80 o 
  10  10   4       12.07       14.87     40.61 o 
   1  11   4       11.68       19.95     18.21 o 
   2  11   4      206.92      194.45     35.15 o 
   5  11   4        4.69       10.55     17.51 o 
   1   1   5      899.59      899.93     30.74 o 
   2   1   5     1018.78      917.54     74.50 o 
   3   1   5       22.20       26.94      3.95 o 
   4   1   5     1940.95     1931.05     88.14 o 
   5   1   5      384.79      399.00     10.32 o 
   6   1   5      989.71     1048.05     21.26 o 
   7   1   5      113.35      111.60      7.40 o 
   8   1   5      157.87      178.67     10.02 o 
   9   1   5      606.12      688.43     18.44 o 
  10   1   5      229.97      244.39     12.75 o 
  11   1   5       24.45       32.09      8.15 o 
  12   1   5       62.76       54.77     10.42 o 
  13   1   5      191.24      219.03     16.37 o 
  14   1   5       44.79       38.22      9.49 o 
  15   1   5        7.62       18.98     11.61 o 
  16   1   5      361.80      341.07     19.38 o 
  17   1   5      103.71      110.42     12.07 o 
  18   1   5       84.41       93.08     14.55 o 
  19   1   5        3.98       52.28     42.52 o 
  20   1   5       16.00       26.34     17.76 o 
   0   2   5     1794.70     1857.78    122.45 o 
   1   2   5      442.28      398.14     29.36 o 
   2   2   5     1817.34     1790.58     66.08 o 
   3   2   5     1120.67     1062.64     40.91 o 
   4   2   5      195.42      172.99      7.04 o 
   5   2   5      739.75      768.91     19.84 o 
   6   2   5      265.38      263.51     12.59 o 
   7   2   5       84.14       97.00      6.61 o 
   8   2   5      329.26      340.49     16.58 o 
   9   2   5      348.16      367.64     15.89 o 
  10   2   5      811.08      796.17     85.30 o 
  11   2   5      112.54      136.78     10.19 o 
  12   2   5      435.51      491.69     21.30 o 
  13   2   5      204.83      210.18     19.59 o 
  14   2   5       71.62       62.53      8.10 o 
  15   2   5      184.31      160.27     15.30 o 
  16   2   5       65.03       65.42     11.97 o 
  17   2   5      140.33      153.72     11.64 o 
  18   2   5       30.48       31.12     14.00 o 
  19   2   5        7.48       17.88     31.95 o 
   0   3   5     1899.75     2027.03     21.86 o 
   1   3   5      964.40      980.63     18.06 o 
   2   3   5      926.21      897.07     34.59 o 
   3   3   5      904.36      871.70     42.01 o 
   4   3   5      381.55      407.22     14.24 o 
   5   3   5       60.74       63.35      5.61 o 
   6   3   5      906.23      969.89     25.42 o 
   7   3   5      323.91      355.40      9.87 o 
   8   3   5      724.24      767.26     24.89 o 
   9   3   5      433.71      477.69     20.24 o 
  10   3   5      403.36      440.96     19.76 o 
  11   3   5      996.27     1120.57     44.77 o 
  12   3   5      311.48      386.89     22.08 o 
  13   3   5       56.42       56.90     11.47 o 
  14   3   5      257.56      264.23     18.56 o 
  15   3   5       64.87       55.21     18.42 o 
  16   3   5       87.51      109.36     20.14 o 
  17   3   5       26.92       43.34     16.37 o 
  18   3   5       76.67       55.34     19.42 o 
  19   3   5      196.40      202.85     42.06 o 
   0   4   5     1706.84     1715.22     60.77 o 
   1   4   5      819.16      888.47     30.65 o 
   2   4   5      518.85      534.58     15.24 o 
   3   4   5      285.11      272.02     13.74 o 
   4   4   5      548.93      550.09     36.08 o 
   5   4   5       52.67       62.92      6.80 o 
   6   4   5      221.39      225.30      8.44 o 
   7   4   5      434.70      438.37     16.67 o 
   8   4   5      564.96      637.94     30.63 o 
   9   4   5      222.57      228.79     10.45 o 
  10   4   5      482.77      501.03     15.71 o 
  11   4   5      531.32      505.23     46.84 o 
  12   4   5      275.79      340.83     21.53 o 
  13   4   5      132.02      117.14     20.47 o 
  14   4   5      209.71      212.97     19.73 o 
  15   4   5       33.64       22.36     13.24 o 
  16   4   5       22.66       28.56     17.54 o 
  17   4   5       14.54       10.60     15.04 o 
  18   4   5      157.42      134.51     46.17 o 
  19   4   5      148.14      115.28     29.47 o 
   0   5   5     1629.24     1787.34     51.36 o 
   1   5   5      825.53      924.96     35.44 o 
   2   5   5      489.34      499.91     50.75 o 
   3   5   5      457.40      499.74     18.49 o 
   4   5   5      236.54      249.95     16.56 o 
   5   5   5      675.30      708.69     18.78 o 
   6   5   5       24.02       21.63      6.56 o 
   7   5   5      670.24      708.30     20.08 o 
   8   5   5      309.07      335.65     24.10 o 
   9   5   5      416.77      477.23     44.21 o 
  10   5   5      534.98      587.18     18.90 o 
  11   5   5      170.46      173.23     14.24 o 
  12   5   5      420.93      485.81     22.12 o 
  13   5   5      327.73      313.91     18.84 o 
  14   5   5       90.61      105.70     13.52 o 
  15   5   5      156.21      151.37     14.75 o 
  16   5   5        6.32       19.29     14.77 o 
  17   5   5      159.90      129.02     19.64 o 
  19   5   5       65.53       62.65     23.49 o 
   0   6   5       24.00       34.86      7.52 o 
   1   6   5      291.48      338.01     18.35 o 
   2   6   5      417.83      500.61     20.64 o 
   3   6   5      418.06      449.98     17.29 o 
   4   6   5      863.25      932.36     26.81 o 
   5   6   5      538.70      621.24     25.45 o 
   6   6   5     1051.45     1122.08     28.58 o 
   7   6   5      389.49      431.10     18.79 o 
   8   6   5      352.48      404.13     17.14 o 
   9   6   5      353.73      382.84     18.05 o 
  10   6   5       97.46      123.11     11.85 o 
  11   6   5      123.74      118.91     10.61 o 
  12   6   5       96.56      105.41     13.85 o 
  13   6   5      104.02      107.84     16.14 o 
  14   6   5      136.15      109.21     15.84 o 
  15   6   5       91.00       83.55     10.08 o 
  16   6   5      350.31      304.74     26.81 o 
  17   6   5      139.00       99.23     26.97 o 
  18   6   5       90.21       82.25     14.78 o 
   0   7   5       28.61       34.91     13.62 o 
   1   7   5      164.12      173.07     21.73 o 
   2   7   5      216.66      226.00     17.39 o 
   3   7   5      537.74      591.02     18.84 o 
   4   7   5      231.09      253.48     18.81 o 
   5   7   5      645.01      705.98     23.79 o 
   6   7   5      397.62      441.00     19.54 o 
   7   7   5      334.95      381.23     19.31 o 
   8   7   5       85.79       78.11     11.11 o 
   9   7   5      145.66      136.86     15.60 o 
  10   7   5       39.55       46.63      9.32 o 
  11   7   5      113.78      115.83     11.81 o 
  12   7   5       13.52       14.48     17.04 o 
  13   7   5      126.61      123.32     14.45 o 
  14   7   5       78.64       54.58     20.78 o 
  16   7   5      173.95      156.53     38.24 o 
  17   7   5      116.47       79.67     24.78 o 
   0   8   5      158.70      192.52     26.58 o 
   1   8   5      169.75      168.93     23.22 o 
   2   8   5      115.50      101.86     14.44 o 
   3   8   5      197.75      206.00     19.75 o 
   4   8   5      174.08      187.16     17.97 o 
   5   8   5      201.89      206.76     20.36 o 
   6   8   5      165.49      175.80     11.87 o 
   7   8   5      110.87       86.74      9.65 o 
   8   8   5       91.41       93.82     13.06 o 
   9   8   5       69.40       66.38     12.24 o 
  10   8   5       63.63       59.64     13.12 o 
  11   8   5       55.96       52.81     11.24 o 
  12   8   5       66.92       67.58     14.29 o 
  13   8   5       86.05       76.65     23.48 o 
   0   9   5       26.50       29.23     18.20 o 
   1   9   5       64.72       62.07     13.03 o 
   2   9   5       93.83       82.36     10.56 o 
   3   9   5       89.47       81.85     15.06 o 
   4   9   5       54.36       53.54     16.05 o 
   5   9   5       95.36      105.81     10.81 o 
   6   9   5       60.45       48.28      9.59 o 
   7   9   5       70.76       68.19     15.37 o 
   8   9   5       33.79       29.33     10.07 o 
   9   9   5       47.88       58.42     16.34 o 
  10   9   5       37.76       74.35     41.67 o 
  11   9   5       42.75       43.31     55.42 o 
  13   9   5       35.26       26.68     15.71 o 
   0  10   5       62.70       44.63     17.78 o 
   1  10   5       27.60       25.26     17.78 o 
   2  10   5       49.98       38.81     21.38 o 
   3  10   5       35.12       32.23     11.66 o 
   4  10   5       55.08       55.18     17.89 o 
   5  10   5       47.40       49.52     14.67 o 
   6  10   5       15.32       12.59     27.02 o 
   7  10   5       17.22       25.91     19.58 o 
   1  11   5       80.12       65.74     14.71 o 
   4  11   5       46.97       31.78     29.76 o 
   5  11   5        3.69       17.06     20.77 o 
   6  11   5        2.21       -9.52     33.60 o 
   4   0   6      591.51      648.48     29.84 o 
   6   0   6       50.39       51.41      7.39 o 
   8   0   6       10.78       12.99      6.87 o 
   9   0   6      321.53      338.52     19.77 o 
  10   0   6       15.99       27.10      7.96 o 
  11   0   6      425.12      458.44     23.11 o 
  12   0   6       41.80       39.31     10.51 o 
  13   0   6     1429.21     1593.14     45.97 o 
  14   0   6        9.65       14.73     14.72 o 
  15   0   6     2207.49     2354.77     62.34 o 
  16   0   6      121.24      147.64     21.22 o 
  17   0   6      626.84      569.85    279.81 o 
  18   0   6        4.00        7.45     19.59 o 
   2   1   6     2369.73     2425.37     78.66 o 
   3   1   6       57.57       69.15      6.97 o 
   4   1   6     3775.40     3628.76    180.13 o 
   5   1   6       96.15      104.50      6.73 o 
   6   1   6     4456.75     4600.87    147.51 o 
   7   1   6       32.97       34.84      5.79 o 
   8   1   6     1673.61     1830.46     55.87 o 
   9   1   6       17.00       13.40      4.81 o 
  10   1   6      720.69      818.84     22.82 o 
  11   1   6        2.33       12.87     10.05 o 
  12   1   6     1003.18     1092.58     32.46 o 
  13   1   6        7.04        6.58     11.60 o 
  14   1   6     1438.10     1513.07    165.98 o 
  15   1   6       38.86       33.90      9.94 o 
  16   1   6      747.09      751.17     27.75 o 
  17   1   6       24.32       24.70     11.82 o 
  18   1   6      470.14      507.90     42.05 o 
  19   1   6        0.19      -11.82     30.24 o 
   1   2   6     2854.02     2961.43    159.93 o 
   2   2   6      208.20      197.21     11.15 o 
   3   2   6     4116.82     4318.98    201.51 o 
   4   2   6       25.60       29.98      6.96 o 
   5   2   6     2223.65     2291.14     77.25 o 
   6   2   6      157.24      157.11      6.67 o 
   7   2   6      412.99      418.36     11.84 o 
   8   2   6      160.71      167.83     10.28 o 
   9   2   6     3070.34     3329.28     89.43 o 
  10   2   6      149.78      178.34     12.19 o 
  11   2   6     1522.47     1823.05     75.69 o 
  12   2   6       79.17       80.07     10.70 o 
  13   2   6      841.80      877.95     59.82 o 
  14   2   6      104.10      100.73     12.71 o 
  15   2   6      348.03      350.86     17.95 o 
  16   2   6        4.05       14.68     12.41 o 
  17   2   6      731.91      737.94     27.55 o 
  18   2   6       21.78        7.21     26.32 o 
  19   2   6      161.19      171.53     34.85 o 
   0   3   6     1950.84     1916.77    121.99 o 
   1   3   6      926.75      845.19     17.04 o 
   2   3   6     3006.98     2940.06    113.70 o 
   3   3   6       95.25       83.40      4.17 o 
   4   3   6     1393.09     1577.16     40.07 o 
   5   3   6       57.37       69.43      4.27 o 
   6   3   6      370.26      389.37     11.88 o 
   7   3   6      440.30      472.03     18.03 o 
   8   3   6     1317.49     1472.98     58.82 o 
   9   3   6      133.32      137.44      9.80 o 
  10   3   6     2153.30     2077.10    178.61 o 
  11   3   6      332.56      356.51     18.72 o 
  12   3   6      760.00      788.34     26.46 o 
  13   3   6      114.50      115.67     10.47 o 
  14   3   6      126.32      104.01     11.89 o 
  15   3   6       22.78       20.72     15.61 o 
  16   3   6      414.28      432.74     24.87 o 
  17   3   6        6.65        9.06     11.78 o 
  18   3   6      195.15      257.82     28.92 o 
  19   3   6       89.94       68.88     23.82 o 
  20   3   6      290.51      272.78     38.51 o 
   0   4   6     1496.93     1579.34    105.26 o 
   2   4   6      328.93      372.56     14.74 o 
   3   4   6      571.11      609.52     19.06 o 
   4   4   6      108.75       99.25      7.40 o 
   5   4   6       77.39       94.76     11.71 o 
   6   4   6      155.45      187.02      9.19 o 
   7   4   6      598.83      617.81     16.91 o 
   8   4   6      305.90      334.20     12.87 o 
   9   4   6      697.63      712.97     22.78 o 
  10   4   6      213.71      224.73     21.55 o 
  11   4   6     1039.98     1204.43     29.84 o 
  12   4   6      303.83      319.14     16.19 o 
  13   4   6      349.06      395.28     21.59 o 
  14   4   6      120.24      101.03     15.98 o 
  15   4   6      164.74      167.44     17.63 o 
  16   4   6        5.14       25.80     16.62 o 
  17   4   6       13.76       14.06     14.38 o 
   0   5   6     1842.34     1894.80     68.75 o 
   1   5   6      426.71      454.74     16.66 o 
   2   5   6      286.33      306.79     14.45 o 
   3   5   6      391.02      433.83     16.39 o 
   4   5   6      310.45      324.77     17.40 o 
   5   5   6      401.82      396.56     29.96 o 
   6   5   6      467.97      498.52     16.69 o 
   7   5   6      198.31      237.08     11.41 o 
   8   5   6      552.99      611.63     19.37 o 
   9   5   6      331.72      320.12     27.60 o 
  10   5   6      182.14      165.88     16.82 o 
  11   5   6      174.74      192.17     13.07 o 
  12   5   6      300.25      316.19     17.27 o 
  13   5   6      183.37      167.92     13.56 o 
  14   5   6      263.66      261.75     16.50 o 
  15   5   6       87.80       87.44     12.30 o 
  16   5   6       12.72       10.92     10.97 o 
  18   5   6      123.48       96.93     30.04 o 
   0   6   6       22.72       21.45     10.88 o 
   1   6   6       36.18       33.86      6.33 o 
   2   6   6      750.31      828.75     24.71 o 
   3   6   6       86.32       91.11     11.94 o 
   4   6   6      811.97      919.89     26.15 o 
   5   6   6      312.87      315.13     15.95 o 
   6   6   6      665.98      709.96     22.75 o 
   7   6   6      263.69      262.40     17.52 o 
   8   6   6      216.68      219.71     13.58 o 
   9   6   6       21.79       36.73      9.29 o 
  10   6   6      355.94      349.37     15.46 o 
  11   6   6       14.04       21.71     12.56 o 
  12   6   6       67.89       65.95     10.83 o 
  13   6   6       35.52       38.23      9.78 o 
  14   6   6       95.75       79.42     13.16 o 
  15   6   6       49.64       40.20     16.25 o 
  16   6   6      392.46      312.73     37.59 o 
  17   6   6       90.05       91.58     25.83 o 
   0   7   6       40.04       39.91     13.60 o 
   1   7   6      167.24      182.03     16.54 o 
   2   7   6       74.03       87.62     13.39 o 
   3   7   6      712.28      687.04     76.22 o 
   4   7   6       44.49       42.61      8.43 o 
   5   7   6      725.59      839.68     23.61 o 
   6   7   6       54.78       57.29      8.14 o 
   7   7   6      349.34      361.51     16.78 o 
   8   7   6        0.11       16.40     15.06 o 
   9   7   6      221.38      234.61     13.75 o 
  10   7   6       23.59       30.80      8.05 o 
  11   7   6      126.93      118.49     13.14 o 
  12   7   6        9.27       14.66     13.44 o 
  13   7   6      143.82      142.29     16.57 o 
  14   7   6        4.61       13.22     24.43 o 
  15   7   6      325.24      276.18     40.57 o 
   0   8   6      805.87      817.26     40.04 o 
   1   8   6        1.77       10.60     11.02 o 
   2   8   6      262.03      286.81     25.66 o 
   3   8   6        6.46        9.06     13.13 o 
   4   8   6      490.31      509.48     37.48 o 
   5   8   6       17.62       16.27      6.02 o 
   6   8   6      403.74      441.93     15.79 o 
   7   8   6        6.58       17.94     16.75 o 
   8   8   6      360.70      346.67     20.96 o 
   9   8   6        6.81        3.22     15.94 o 
  10   8   6      120.12      137.91     15.14 o 
  11   8   6        1.07        9.90     14.88 o 
   0   9   6       15.93        1.62     28.27 o 
   1   9   6      361.01      355.87     24.45 o 
   2   9   6       36.96       34.10      9.50 o 
   3   9   6      145.48      144.21     19.71 o 
   4   9   6        2.53       10.33     14.47 o 
   5   9   6      190.31      174.61     16.89 o 
   6   9   6       10.59       13.95     12.83 o 
   7   9   6      331.19      248.20     62.28 o 
   8   9   6        7.15       36.65     14.35 o 
   9   9   6      111.55      137.64     22.49 o 
  10   9   6       17.11       23.44     40.31 o 
  11   9   6      164.90      157.04     35.83 o 
   0  10   6      311.84      290.04     34.43 o 
   2  10   6      350.78      286.70     28.24 o 
   3  10   6        2.59       12.06     41.62 o 
   4  10   6       67.37       69.00     13.51 o 
   5  10   6        7.25        2.39     32.15 o 
   7  10   6        8.46       21.65     13.94 o 
   1  11   6      179.50      134.12     27.78 o 
   2  11   6       17.50       27.21     17.04 o 
   4  11   6       10.11       14.25     14.87 o 
   3   1   7      244.01      268.08     16.16 o 
   4   1   7     1046.89     1114.16     41.78 o 
   5   1   7       19.73       22.03      5.76 o 
   6   1   7      170.67      162.74      9.64 o 
   7   1   7      537.58      536.25     37.23 o 
   8   1   7       63.36       66.62      5.11 o 
   9   1   7      327.57      366.73     14.06 o 
  10   1   7       79.39       94.78      7.65 o 
  11   1   7      119.72      129.96     10.17 o 
  12   1   7       33.61       36.36      8.01 o 
  13   1   7       28.92       31.40      7.28 o 
  14   1   7       10.48       21.97      6.80 o 
  15   1   7       57.35       57.01      8.60 o 
  16   1   7       75.01      120.68     11.79 o 
  17   1   7       30.95       23.61     15.90 o 
   2   2   7      514.41      573.95     30.17 o 
   3   2   7      491.53      530.80     37.37 o 
   4   2   7      191.73      198.42     11.52 o 
   5   2   7      103.22      112.71      9.91 o 
   6   2   7      112.94      109.53     14.29 o 
   7   2   7       16.90       26.38      7.26 o 
   8   2   7       83.97       86.80      7.50 o 
   9   2   7      214.76      230.53     21.51 o 
  10   2   7      578.41      595.06     53.82 o 
  11   2   7      240.87      244.84     16.49 o 
  12   2   7       55.50       58.57      9.07 o 
  13   2   7        2.01        5.49     10.87 o 
  14   2   7       44.47       43.65     10.34 o 
  15   2   7       58.98       67.97     11.03 o 
  16   2   7       30.26       31.38     13.11 o 
  17   2   7       35.52       23.49     12.78 o 
  18   2   7       29.02       69.34     30.26 o 
   1   3   7      756.76      787.08     43.90 o 
   2   3   7      784.27      809.10     30.02 o 
   3   3   7      389.03      397.69     17.12 o 
   4   3   7       68.99       74.22     10.76 o 
   5   3   7       67.35       67.50      7.80 o 
   6   3   7      629.74      602.12     56.35 o 
   7   3   7      310.56      317.13     14.33 o 
   8   3   7      386.66      413.74     31.44 o 
   9   3   7      247.03      241.17     12.59 o 
  10   3   7      288.76      341.78     15.24 o 
  11   3   7      349.66      355.78     15.69 o 
  12   3   7      275.79      308.21     23.36 o 
  13   3   7       66.58       59.93     11.74 o 
  14   3   7      164.72      183.08     18.57 o 
  15   3   7       81.97       81.16     13.93 o 
  16   3   7       39.43       45.28     12.80 o 
  17   3   7       45.54       59.10     15.33 o 
   0   4   7     1438.95     1602.11     87.83 o 
   1   4   7     1328.86     1399.92     44.26 o 
   2   4   7      335.16      358.26     16.41 o 
   3   4   7      147.35      161.77      6.46 o 
   4   4   7      231.92      250.23      8.37 o 
   5   4   7      512.33      554.85     20.53 o 
   6   4   7      518.91      596.59     14.94 o 
   7   4   7      651.02      660.19     52.96 o 
   8   4   7      473.48      536.03     16.08 o 
   9   4   7      459.02      510.93     16.39 o 
  10   4   7      166.69      184.80     11.14 o 
  11   4   7      228.63      250.87     12.53 o 
  12   4   7      295.29      324.59     16.47 o 
  13   4   7      462.04      525.94     20.49 o 
  14   4   7      180.20      172.88     11.36 o 
  15   4   7       45.70       32.76      9.55 o 
  16   4   7       37.23       26.05     14.97 o 
  18   4   7       88.24       64.82     27.78 o 
   0   5   7     1012.54     1024.25     36.64 o 
   1   5   7      415.47      432.50     20.53 o 
   2   5   7      679.32      726.72     18.13 o 
   3   5   7      264.11      288.71     11.98 o 
   4   5   7      436.37      483.23     13.64 o 
   5   5   7      626.66      664.77     18.28 o 
   6   5   7      329.72      373.28     10.52 o 
   7   5   7      453.63      503.06     28.13 o 
   8   5   7      360.75      368.94     15.85 o 
   9   5   7      188.21      172.67     12.22 o 
  10   5   7      458.14      518.65     15.40 o 
  11   5   7       68.83       59.29      7.16 o 
  12   5   7      361.09      348.81     18.11 o 
  13   5   7      244.45      251.92     15.27 o 
  14   5   7      150.07      119.27     24.27 o 
  15   5   7       57.76       54.24     15.92 o 
  16   5   7       97.34       95.10     21.20 o 
  17   5   7      130.41       62.89     29.41 o 
   0   6   7       72.18      106.88     19.91 o 
   1   6   7      125.45      127.31     11.69 o 
   2   6   7      268.24      267.71     14.82 o 
   3   6   7      598.76      656.94     22.57 o 
   4   6   7      333.50      331.90     14.79 o 
   5   6   7      466.75      487.70     26.38 o 
   6   6   7      220.05      231.93     12.11 o 
   7   6   7      359.27      360.80     31.24 o 
   8   6   7      106.72      126.04     10.29 o 
   9   6   7      165.62      173.38     12.49 o 
  10   6   7      120.02      103.09     10.25 o 
  11   6   7      169.76      187.61     11.09 o 
  12   6   7       87.36       84.54     11.41 o 
  13   6   7       41.45       43.98     10.54 o 
  14   6   7       65.88       48.49     13.97 o 
  15   6   7      195.01      167.65     26.39 o 
   0   7   7       78.31       85.22     16.14 o 
   1   7   7       44.64       46.38     10.38 o 
   2   7   7       95.39       92.13     13.85 o 
   3   7   7      282.83      294.13     21.76 o 
   4   7   7      316.39      371.30     15.06 o 
   5   7   7      137.72      134.40     10.67 o 
   6   7   7      220.90      223.48     11.79 o 
   7   7   7       91.54       94.12     10.44 o 
   8   7   7      105.16      111.12     14.56 o 
   9   7   7       73.62       71.84      9.67 o 
  10   7   7       41.50       38.41     11.63 o 
  11   7   7       93.07      107.93     13.86 o 
  12   7   7       16.97       16.02     15.53 o 
  13   7   7       18.80       19.43     11.18 o 
   0   8   7       57.71       73.38     17.98 o 
   1   8   7      172.53      132.10     14.66 o 
   2   8   7       36.14       33.37     11.70 o 
   3   8   7       93.31       99.49      8.63 o 
   4   8   7       59.50       62.08      9.66 o 
   5   8   7      103.69       87.64     10.47 o 
   6   8   7       31.05       32.79     10.65 o 
   7   8   7       69.76       57.11     11.31 o 
   8   8   7       26.45       17.53     13.07 o 
   9   8   7       54.68       39.19     15.79 o 
  10   8   7       30.85       23.26      8.53 o 
  11   8   7       55.79       58.05     20.13 o 
  12   8   7       18.69        0.46     38.13 o 
   0   9   7       27.51       51.29     16.38 o 
   1   9   7       31.61       36.55     13.21 o 
   2   9   7       63.85       55.04     12.12 o 
   3   9   7       21.85       16.20     11.69 o 
   4   9   7       28.05       30.35     10.28 o 
   5   9   7       13.73       14.17     16.32 o 
   6   9   7       31.71       18.06      9.11 o 
   7   9   7       15.11       14.52     20.65 o 
   8   9   7       26.68       34.14     17.83 o 
   2  10   7        3.69        7.13     18.18 o 
   3  10   7       29.49       20.75     17.43 o 
   4  10   7       42.29       28.51     19.08 o 
   6  10   7       16.90       19.87     23.64 o 
   7  10   7        4.71        3.53     20.04 o 
   8   0   8     1210.23     1350.17     71.70 o 
   9   0   8       59.74       64.95      8.10 o 
  10   0   8       93.98      116.72     11.22 o 
  11   0   8        8.79       15.47      7.49 o 
  12   0   8      736.26      806.30     32.32 o 
  13   0   8      203.25      225.21     25.99 o 
  14   0   8     1026.39      962.52     34.89 o 
  15   0   8       84.05       66.94     14.97 o 
  16   0   8      475.34      477.56     21.16 o 
  17   0   8       71.65       56.86     23.62 o 
   5   1   8     2374.15     2729.71    160.26 o 
   6   1   8      120.45      134.48      9.68 o 
   7   1   8     1757.26     2028.07     62.68 o 
   8   1   8       81.80       94.60     11.61 o 
   9   1   8      745.72      827.36     21.89 o 
  10   1   8       44.78       47.14      6.94 o 
  11   1   8      500.06      544.77     23.11 o 
  12   1   8      101.50      105.05      9.60 o 
  13   1   8      855.10      877.54     37.00 o 
  14   1   8       39.57       47.24      9.32 o 
  15   1   8      563.53      547.71     21.93 o 
  16   1   8       20.81       22.16      9.79 o 
  17   1   8      353.96      349.14     21.55 o 
  18   1   8       14.17       59.10     29.91 o 
   3   2   8      218.78      233.81     18.18 o 
   4   2   8     2938.99     3327.65    219.73 o 
   5   2   8        6.64       11.43      5.15 o 
   6   2   8      519.70      601.68     27.44 o 
   7   2   8        5.37       11.89      7.42 o 
   8   2   8      850.61      939.99     59.57 o 
   9   2   8      113.92       95.77     11.09 o 
  10   2   8     1419.31     1564.33     27.35 o 
  11   2   8      269.63      294.70     16.02 o 
  12   2   8      548.19      559.63     24.28 o 
  13   2   8        4.18        9.11     11.71 o 
  14   2   8      330.75      334.18     18.69 o 
  15   2   8        5.91        7.05      8.97 o 
  16   2   8      428.37      388.66     47.81 o 
  17   2   8        4.88       32.59     37.74 o 
   2   3   8      116.01      134.40     11.32 o 
   3   3   8     1796.08     2133.30    132.26 o 
   4   3   8       26.06       23.09      4.63 o 
   5   3   8      546.04      569.52     24.35 o 
   6   3   8      160.67      179.94     13.51 o 
   7   3   8      482.82      492.95     26.88 o 
   8   3   8       44.74       35.85      9.73 o 
   9   3   8      957.55     1042.94     42.63 o 
  10   3   8       97.25      107.44      5.16 o 
  11   3   8      974.06     1113.48     51.15 o 
  12   3   8       34.01       33.79      4.72 o 
  13   3   8      139.55      138.25      8.90 o 
  14   3   8       10.76       12.16      8.42 o 
  15   3   8      314.99      340.07     16.43 o 
  16   3   8        1.18        7.82     17.48 o 
   1   4   8      364.33      386.79     26.86 o 
   2   4   8      796.18      901.51     36.78 o 
   3   4   8       17.75       11.23      5.02 o 
   4   4   8      186.91      205.01     26.87 o 
   5   4   8       87.51       90.62     11.89 o 
   6   4   8      397.93      426.56     22.38 o 
   7   4   8      115.41      132.90     16.35 o 
   8   4   8      454.73      509.01     27.00 o 
   9   4   8       82.99       79.55      5.86 o 
  10   4   8      429.03      452.65     12.14 o 
  11   4   8       23.39       42.43      6.70 o 
  12   4   8      271.28      267.24     12.77 o 
  13   4   8      206.13      175.87     35.40 o 
  14   4   8      175.81      188.92     13.86 o 
  15   4   8       17.05       17.54      8.15 o 
  16   4   8       83.98       84.80     36.10 o 
  17   4   8       14.14       -6.45     23.88 o 
   0   5   8      229.10      232.36     14.93 o 
   1   5   8      585.57      603.76     17.15 o 
   2   5   8      155.18      129.62     26.16 o 
   3   5   8        5.36        8.29      7.89 o 
   4   5   8      553.85      576.16     18.99 o 
   5   5   8       66.63       53.60     12.99 o 
   6   5   8      365.72      403.65     16.62 o 
   7   5   8      110.09       92.75     10.62 o 
   8   5   8      245.05      214.99     13.97 o 
   9   5   8      152.95      162.17      7.47 o 
  10   5   8      128.52      131.20     10.85 o 
  11   5   8       88.38       82.29      6.13 o 
  12   5   8       94.45       92.99     10.85 o 
  13   5   8      250.13      250.94     28.71 o 
  14   5   8      107.28      101.84     14.54 o 
  15   5   8       10.63       30.66     27.89 o 
   0   6   8       92.16       97.98     15.53 o 
   1   6   8       52.55       50.42      7.49 o 
   2   6   8       17.97       12.09      4.36 o 
   3   6   8      648.80      672.81     24.08 o 
   4   6   8      109.27       88.84     12.25 o 
   5   6   8      434.00      468.61     14.26 o 
   6   6   8       54.94       47.26      5.27 o 
   7   6   8      243.14      227.20     17.99 o 
   8   6   8       63.12       43.12      9.49 o 
   9   6   8       92.21       87.48     17.14 o 
  10   6   8       27.25       34.57      8.89 o 
  11   6   8      171.46      181.36     12.22 o 
  12   6   8       50.40       52.72     10.00 o 
  13   6   8        5.80       19.67     24.58 o 
  15   6   8      236.71      178.00     34.60 o 
   0   7   8      170.49      185.89     21.34 o 
   1   7   8        6.00        4.08     14.11 o 
   2   7   8      322.43      319.55     11.77 o 
   3   7   8       70.08       66.42      7.81 o 
   4   7   8      383.22      354.53     44.61 o 
   5   7   8       39.51       39.70      7.09 o 
   6   7   8      220.69      204.88     11.90 o 
   7   7   8       25.24       29.72      8.87 o 
   8   7   8      149.42      146.15     12.38 o 
   9   7   8       13.66       13.65      6.24 o 
  10   7   8      171.00      191.86     14.75 o 
  11   7   8       13.97       25.11     32.59 o 
  12   7   8      106.13       88.79     26.99 o 
  13   7   8        4.51       -0.88     39.17 o 
   0   8   8       34.24       46.86     15.02 o 
   1   8   8      318.55      224.50     60.93 o 
   2   8   8       36.69       30.39      7.43 o 
   3   8   8       97.34       90.00     10.26 o 
   4   8   8       18.50       16.14      6.66 o 
   5   8   8      260.41      234.99     13.03 o 
   6   8   8       53.30       47.56     11.64 o 
   7   8   8      173.63      176.57     12.90 o 
   8   8   8       18.44       24.46      9.16 o 
   9   8   8      189.26      154.89     29.30 o 
  10   8   8        6.77        6.03     22.21 o 
   0   9   8      293.45       88.18     17.65 o 
   1   9   8       16.59       16.84      8.81 o 
   2   9   8      210.62      165.49     66.91 o 
   3   9   8        2.47        2.48     16.32 o 
   4   9   8       95.59       89.63     11.79 o 
   8   9   8      143.31       74.03     25.68 o 
   8   1   9       50.26       46.58      5.44 o 
   9   1   9      147.46      185.59     16.43 o 
  10   1   9      125.52      124.31     10.57 o 
  11   1   9      132.32      138.14     13.26 o 
  12   1   9      102.89      123.92      8.71 o 
  13   1   9        0.60        8.45     13.65 o 
  14   1   9       20.48       18.73      7.47 o 
  15   1   9       33.82       34.31      8.30 o 
  16   1   9       67.06       76.64     27.67 o 
   5   2   9      138.50      173.31     14.76 o 
   6   2   9       87.56       88.90     12.98 o 
   7   2   9       63.10       69.11      9.31 o 
   8   2   9      157.00      209.28     15.80 o 
   9   2   9      204.20      175.84     13.18 o 
  10   2   9      247.99      246.02     12.81 o 
  11   2   9      327.35      321.30     19.64 o 
  12   2   9       86.01       92.08     13.85 o 
  13   2   9        6.25        8.44      5.80 o 
  14   2   9       54.46       53.35      7.17 o 
  15   2   9       22.95       40.38     17.20 o 
   4   3   9      108.21       91.25      9.23 o 
   5   3   9      216.67      239.73     14.98 o 
   6   3   9       51.52       48.44      9.14 o 
   7   3   9      427.74      483.21     24.80 o 
   8   3   9       43.01       54.56     11.19 o 
   9   3   9       84.41       87.32     12.33 o 
  10   3   9      280.38      311.72     20.54 o 
  11   3   9       59.66       68.44     22.16 o 
  12   3   9       92.33       77.53     16.06 o 
  13   3   9      179.92      176.36     14.09 o 
  14   3   9       15.03       28.25     13.55 o 
  15   3   9      118.26      126.80     21.29 o 
   3   4   9      140.02      148.20     12.10 o 
   4   4   9      100.22      104.49     17.30 o 
   5   4   9      357.97      410.12     31.91 o 
   6   4   9      473.65      515.84     51.95 o 
   7   4   9      193.86      187.52     16.61 o 
   8   4   9      199.97      188.73     24.10 o 
   9   4   9      154.58      166.93     41.06 o 
  10   4   9       38.70       34.29     25.20 o 
  11   4   9       38.56       29.05     13.29 o 
  12   4   9      117.41      135.13     19.41 o 
  13   4   9      152.60      168.92     17.20 o 
  14   4   9      135.75       90.48     42.46 o 
  15   4   9       76.37       80.41     34.45 o 
   2   5   9       31.05       33.14      7.94 o 
   3   5   9      185.97      209.78     18.38 o 
   4   5   9      291.00      325.45     24.49 o 
   5   5   9      152.63      169.27     17.28 o 
   6   5   9      509.31      488.96    102.87 o 
   7   5   9      109.06      134.32     16.54 o 
   8   5   9      208.18      210.68     20.08 o 
   9   5   9      159.02      117.59     49.30 o 
  10   5   9        2.45        8.92     21.92 o 
  11   5   9      154.16      138.69     20.47 o 
  12   5   9       39.42       39.71     26.99 o 
  13   5   9       90.07      106.29     19.53 o 
  14   5   9      128.16       49.25     45.22 o 
   0   6   9      186.39      168.01      9.62 o 
   1   6   9      102.74      104.10     11.78 o 
   2   6   9      257.62      189.05     19.93 o 
   3   6   9      152.40      164.12     18.22 o 
   4   6   9      192.63       84.12     15.07 o 
   5   6   9      106.55      104.51     16.45 o 
   6   6   9       68.76       74.90     15.16 o 
   7   6   9      113.77       87.13     15.32 o 
   8   6   9      100.62       99.49     17.18 o 
   9   6   9       25.70       30.43     18.53 o 
  10   6   9      228.50      259.77     34.74 o 
  12   6   9       91.26       66.64     25.81 o 
   0   7   9       55.36       48.73     13.05 o 
   1   7   9      143.14      150.39      8.40 o 
   2   7   9      108.28       88.95      8.24 o 
   3   7   9      161.89      131.99      7.84 o 
   4   7   9      110.50       90.59      8.48 o 
   5   7   9      131.29      131.37     17.80 o 
   6   7   9       15.62       15.40     16.57 o 
   7   7   9      126.23      110.48     30.50 o 
   8   7   9       33.45       19.59     13.87 o 
   0   8   9      151.42      137.87     19.14 o 
   1   8   9       32.17       30.32      5.10 o 
   2   8   9       81.94       73.62      9.63 o 
   3   8   9       25.26       15.81      8.48 o 
   4   8   9       73.50       53.00     16.32 o 
   7   8   9       14.17       17.90     11.81 o 
   8   8   9       66.83       54.85     28.82 o 
  12   1  10      473.67      468.34     29.96 o 
  13   1  10       27.68       33.07     10.39 o 
  14   1  10      338.88      335.10     39.38 o 
  15   1  10        2.09       10.44     35.99 o 
   8   2  10       10.99       10.09      9.08 o 
   9   2  10      390.73      385.14     27.54 o 
  10   2  10      130.87      136.13     11.47 o 
  11   2  10      211.59      218.82     13.59 o 
  12   2  10       33.54       32.30      9.87 o 
  13   2  10      246.22      284.73     19.33 o 
  14   2  10        1.61        8.62     27.74 o 
  15   2  10      215.49      205.28     30.39 o 
   6   3  10      371.98      436.59     28.18 o 
   7   3  10       40.30       39.52     13.09 o 
   8   3  10      165.26      137.96     20.77 o 
   9   3  10       83.87      107.15      8.69 o 
  10   3  10      197.86      214.45     20.41 o 
  11   3  10       26.68       36.89     12.65 o 
  12   3  10      132.21      124.08     14.43 o 
  13   3  10       14.39        7.85     27.41 o 
   4   4  10      158.85      177.50     14.54 o 
   5   4  10      266.94      278.79     19.08 o 
   6   4  10      138.01      146.03      8.71 o 
   7   4  10      212.32      220.63     21.51 o 
   8   4  10      107.16      100.53     13.65 o 
   9   4  10      129.74      105.46     16.06 o 
  10   4  10       37.53       38.48     11.00 o 
  11   4  10      112.48      105.06     20.02 o 
  12   4  10       28.26       19.52     21.89 o 
  13   4  10       83.05       90.02     37.43 o 
  14   4  10       82.68       95.68     26.84 o 
   4   5  10       61.99       70.06      8.97 o 
   5   5  10      117.76      119.54     13.88 o 
   6   5  10       68.71       77.06     13.64 o 
   7   5  10      127.07      114.05     18.86 o 
   8   5  10      106.19      127.75     14.46 o 
   9   5  10       53.36       19.39     16.13 o 
  10   5  10      104.96       72.21     23.50 o 
  11   5  10       12.30        0.38     22.26 o 
   3   6  10       38.95       44.54      7.89 o 
   4   6  10      166.35      163.13     14.82 o 
   5   6  10       27.32       27.32     10.92 o 
   6   6  10      146.34      121.86     16.95 o 
   7   6  10       45.40       54.38     21.07 o 
   8   6  10      102.73      116.58     47.05 o 
   9   6  10       96.08       91.15     13.47 o 
  10   3  11       17.76       18.86     12.19 o 
  11   3  11       74.09       69.30     21.38 o 
   7   4  11      267.83      277.67     23.31 o 
   8   4  11       43.61       28.29      5.90 o 
   9   4  11       37.46       42.61     18.90 o 
                                                 
